# Supplementary material for: 2-(Pyridin-4-yl)-1H-benzimidazole
Source: Acta Crystallogr Sect E Struct Rep Online. 2013 May 11;69(Pt 6):o869. doi: 10.1107/S160053681301252X (PMC3685029; doi:10.1107/S160053681301252X)
Supplement: Supplementary file 1 [file e-69-0o869-sup1.cif]

##############################################################################
#                                                                            #
# This CIF contains the data in a paper accepted for publication in          #
# Acta Crystallographica Section E. It conforms to the requirements of       #
# Notes for Authors for Acta Crystallographica Section E, and has been       #
# peer reviewed under the auspices of the IUCr Commission on Journals.       #
#                                                                            #
# Full details of the Crystallographic Information File format               #
# are given in the paper "The Crystallographic Information File (CIF):       #
# a New Standard Archive File for Crystallography" by S. R. Hall, F. H.      #
# Allen and I. D. Brown [Acta Cryst. (1991), A47, 655-685].                  #
#                                                                            #
# The current version of the core CIF dictionary is obtainable from          #
# ftp://ftp.iucr.org/pub/cif_core.dic.                                       #
#                                                                            #
# Software is freely available for graphical display of the structure(s)     #
# in this CIF. For information consult the CIF software page                 #
# http://www.iucr.org/resources/cif/software.                                #
#                                                                            #
# This file may be used for bona fide research purposes within the           #
# scientific community so long as proper attribution is given to the journal # 
# article from which it was obtained.                                        #
#                                                                            #
##############################################################################
data_global
_audit_creation_method     'APEX2 v2010.7-0'
_journal_date_recd_electronic     2013-04-16
_journal_date_accepted     2013-05-07
_journal_name_full     'Acta Crystallographica, Section E'
_journal_year     2013
_journal_volume     69
_journal_issue      6
_journal_page_first     o869
_journal_page_last     o869
_journal_paper_category     QO
_journal_paper_doi     10.1107/S160053681301252X
_journal_coeditor_code     IM2430
_publ_contact_author_name     'David K. Geiger'
_publ_contact_author_address
;
Department of Chemistry
State University of New York-College at Geneseo
1 College Circle
Geneseo, NY 14454
USA
;
_publ_contact_author_email     'geiger@geneseo.edu'
_publ_contact_author_fax     '585-245-5228'
_publ_contact_author_phone     '585-24505452'
_publ_section_title
;
2-(Pyridin-4-yl)-1<i>H</i>-benzimidazole
;
loop_
    _publ_author_name
    _publ_author_footnote
    _publ_author_address
    'Geiger, David K.' ?
;
Department of Chemistry
State University of New York-College at Geneseo
1 College Circle
Geneseo, NY 14454
USA
;
    'Bond, Christopher J.' .
;
Department of Chemistry
State University of New York-College at Geneseo
1 College Circle
Geneseo, NY 14454
USA
;
data_I
_chemical_name_systematic
;
2-(Pyridin-4-yl)-1<i>H</i>-benzimidazole
;
_chemical_name_common     ?
_chemical_formula_moiety     'C12 H9 N3'
_chemical_formula_sum     'C12 H9 N3'
_chemical_formula_iupac     'C12 H9 N3'
_chemical_formula_weight     195.22
_chemical_melting_point     ?
_space_group_crystal_system     monoclinic
_space_group_name_H-M_alt     'P 21/n'
_space_group_name_Hall     '-P 2yn'
loop_
    _space_group_symop_operation_xyz
    'x, y, z'
    '-x+1/2, y+1/2, -z+1/2'
    '-x, -y, -z'
    'x-1/2, -y-1/2, z-1/2'
_cell_length_a     6.0602(14)
_cell_length_b     11.610(3)
_cell_length_c     13.892(4)
_cell_angle_alpha     90
_cell_angle_beta     101.838(8)
_cell_angle_gamma     90
_cell_volume     956.6(4)
_cell_formula_units_Z     4
_cell_measurement_reflns_used     1098
_cell_measurement_theta_min     2.3035
_cell_measurement_theta_max     24.2128
_cell_measurement_temperature     200.(2)
_exptl_crystal_description     prism
_exptl_crystal_colour     'clear yellow'
_exptl_crystal_size_max     0.500
_exptl_crystal_size_mid     0.200
_exptl_crystal_size_min     0.200
_exptl_crystal_density_diffrn     1.356
_exptl_crystal_density_meas     ?
_exptl_crystal_density_method     'not measured'
_exptl_crystal_F_000     408
_exptl_absorpt_coefficient_mu     0.085
_exptl_absorpt_correction_type     multi-scan
_exptl_absorpt_process_details     '(SADABS; Bruker, 2010)'
_exptl_absorpt_correction_T_min     0.53
_exptl_absorpt_correction_T_max     0.98
_exptl_special_details
;
The H atoms bonded to carbon were refined using a riding model with C---H = 0.95
\%A and <i>U</i>~iso~ = 1.2<i>U</i>~eq~(C). The coordinates and isotropic
thermal parameters of the amine H atom were refined freely.
;
_diffrn_ambient_temperature     200.(2)
_diffrn_radiation_type     MoK\a
_diffrn_radiation_wavelength     0.71073
_diffrn_radiation_monochromator     'doubly curved silicon crystal'
_diffrn_measurement_device_type     'Bruker SMART X2S CCD'
_diffrn_measurement_method     '\w scans'
_diffrn_detector_area_resol_mean     8.3330
_diffrn_reflns_number     4809
_diffrn_reflns_av_R_equivalents     0.0583
_diffrn_reflns_av_sigmaI/netI     0.0640
_diffrn_reflns_theta_min     3.00
_diffrn_reflns_theta_max     25.38
_diffrn_reflns_theta_full     25.38
_diffrn_measured_fraction_theta_max     0.963
_diffrn_measured_fraction_theta_full     0.963
_diffrn_reflns_limit_h_min     -7
_diffrn_reflns_limit_h_max     7
_diffrn_reflns_limit_k_min     -13
_diffrn_reflns_limit_k_max     8
_diffrn_reflns_limit_l_min     -16
_diffrn_reflns_limit_l_max     16
_refine_special_details
;
Refinement of <i>F</i>^2^ against ALL reflections. The weighted <i>R</i>-factor
<i>wR</i> and goodness of fit <i>S</i> are based on <i>F</i>^2^, conventional
<i>R</i>-factors <i>R</i> are based on <i>F</i>, with <i>F</i> set to zero for
negative <i>F</i>^2^. The threshold expression of <i>F</i>^2^ >
\s(<i>F</i>^2^) is used only for calculating <i>R</i>-factors(gt) <i>etc</i>.
and is not relevant to the choice of reflections for refinement.
<i>R</i>-factors based on <i>F</i>^2^ are statistically about twice as large
as those based on <i>F</i>, and <i>R</i>- factors based on ALL data will be
even larger.
;
_reflns_number_total     1699
_reflns_number_gt     1125
_reflns_threshold_expression     I>2sigma(I)
_refine_ls_structure_factor_coef     Fsqd
_refine_ls_matrix_type     full
_refine_ls_R_factor_all     0.0814
_refine_ls_R_factor_gt     0.0462
_refine_ls_wR_factor_gt     0.1045
_refine_ls_wR_factor_ref     0.1283
_refine_ls_goodness_of_fit_ref     0.959
_refine_ls_restrained_S_all     0.959
_refine_ls_number_reflns     1699
_refine_ls_number_parameters     140
_refine_ls_number_restraints     0
_refine_ls_hydrogen_treatment     mixed
_refine_ls_weighting_scheme     calc
_refine_ls_weighting_details
         'calc w=1/[\s^2^(Fo^2^)+(0.0664P)^2^+0.0000P] where P=(Fo^2^+2Fc^2^)/3'
_atom_sites_solution_hydrogens     geom
_atom_sites_solution_primary     direct
_atom_sites_solution_secondary     difmap
_refine_ls_shift/su_max     0.000
_refine_ls_shift/su_mean     0.000
_refine_diff_density_max     0.262
_refine_diff_density_min     -0.254
_refine_ls_extinction_method     none
_refine_ls_extinction_coef     ?
loop_
    _atom_type_symbol
    _atom_type_description
    _atom_type_scat_dispersion_real
    _atom_type_scat_dispersion_imag
    _atom_type_scat_source
    C C 0.0033 0.0016 'International Tables Vol C Tables 4.2.6.8 and 6.1.1.4'
    H H 0.0000 0.0000 'International Tables Vol C Tables 4.2.6.8 and 6.1.1.4'
    N N 0.0061 0.0033 'International Tables Vol C Tables 4.2.6.8 and 6.1.1.4'
_computing_data_collection     'APEX2 (Bruker, 2010)'
_computing_cell_refinement     'SAINT (Bruker, 2010)'
_computing_data_reduction     'SAINT (Bruker, 2010)'
_computing_structure_solution     'SHELXS97 (Sheldrick, 2008)'
_computing_structure_refinement     'SHELXL97 (Sheldrick, 2008)'
_computing_molecular_graphics
                  'PLATON (Spek, 2009) and Mercury (Macrae <i>et al.</i>, 2008)'
_computing_publication_material     'publCIF (Westrip, 2010)'
loop_
    _atom_site_type_symbol
    _atom_site_label
    _atom_site_fract_x
    _atom_site_fract_y
    _atom_site_fract_z
    _atom_site_U_iso_or_equiv
    _atom_site_adp_type
    _atom_site_calc_flag
    _atom_site_refinement_flags
    _atom_site_occupancy
    _atom_site_disorder_assembly
    _atom_site_disorder_group
    N N1 0.4979(3) 0.67895(13) 0.38292(14) 0.0331(5) Uani d . 1 . .
    H H1 0.618(4) 0.7118(19) 0.3528(19) 0.062(7) Uiso d . 1 . .
    N N2 0.2493(3) 0.54899(13) 0.41681(13) 0.0303(5) Uani d . 1 . .
    N N3 0.7075(3) 0.30522(13) 0.22238(14) 0.0357(5) Uani d . 1 . .
    C C1 0.3669(3) 0.73593(15) 0.43732(16) 0.0294(5) Uani d . 1 . .
    C C2 0.2130(3) 0.65460(15) 0.45835(16) 0.0286(5) Uani d . 1 . .
    C C3 0.0506(3) 0.68515(17) 0.51158(17) 0.0338(6) Uani d . 1 . .
    H H3 -0.0548 0.6305 0.5259 0.041 Uiso calc R 1 . .
    C C4 0.0490(3) 0.79775(16) 0.54271(18) 0.0389(6) Uani d . 1 . .
    H H4 -0.0594 0.8211 0.5794 0.047 Uiso calc R 1 . .
    C C5 0.2039(3) 0.87851(17) 0.52133(19) 0.0412(6) Uani d . 1 . .
    H H5 0.1968 0.9556 0.5434 0.049 Uiso calc R 1 . .
    C C6 0.3650(4) 0.84967(16) 0.46965(18) 0.0398(6) Uani d . 1 . .
    H H6 0.471 0.9046 0.4563 0.048 Uiso calc R 1 . .
    C C7 0.4191(3) 0.56767(15) 0.37324(16) 0.0284(5) Uani d . 1 . .
    C C8 0.5194(3) 0.47905(15) 0.32041(16) 0.0295(5) Uani d . 1 . .
    C C9 0.7077(4) 0.49937(16) 0.28180(18) 0.0368(6) Uani d . 1 . .
    H H9 0.7769 0.5732 0.2878 0.044 Uiso calc R 1 . .
    C C10 0.7947(4) 0.41118(17) 0.23429(18) 0.0395(6) Uani d . 1 . .
    H H10 0.9251 0.4268 0.2084 0.047 Uiso calc R 1 . .
    C C11 0.5260(3) 0.28667(16) 0.26116(17) 0.0352(6) Uani d . 1 . .
    H H11 0.4609 0.2119 0.2545 0.042 Uiso calc R 1 . .
    C C12 0.4278(3) 0.36867(15) 0.30996(17) 0.0336(6) Uani d . 1 . .
    H H12 0.2992 0.3503 0.3362 0.04 Uiso calc R 1 . .
loop_
    _atom_site_aniso_label
    _atom_site_aniso_U_11
    _atom_site_aniso_U_22
    _atom_site_aniso_U_33
    _atom_site_aniso_U_12
    _atom_site_aniso_U_13
    _atom_site_aniso_U_23
    N1 0.0314(10) 0.0239(9) 0.0474(13) -0.0038(7) 0.0161(9) -0.0026(8)
    N2 0.0291(10) 0.0267(9) 0.0376(12) -0.0014(7) 0.0130(9) 0.0002(7)
    N3 0.0372(11) 0.0305(9) 0.0406(13) 0.0062(8) 0.0110(9) -0.0012(8)
    C1 0.0284(11) 0.0270(10) 0.0342(14) 0.0005(8) 0.0098(10) -0.0002(9)
    C2 0.0270(11) 0.0259(10) 0.0334(13) -0.0006(8) 0.0075(10) 0.0002(9)
    C3 0.0296(12) 0.0350(11) 0.0381(15) -0.0014(9) 0.0104(11) 0.0019(9)
    C4 0.0375(13) 0.0379(12) 0.0454(16) 0.0028(10) 0.0182(12) -0.0031(10)
    C5 0.0478(14) 0.0292(11) 0.0501(16) -0.0011(9) 0.0185(12) -0.0083(10)
    C6 0.0426(14) 0.0274(11) 0.0519(17) -0.0073(9) 0.0158(12) -0.0059(10)
    C7 0.0261(11) 0.0242(10) 0.0353(14) -0.0011(8) 0.0074(10) 0.0010(9)
    C8 0.0279(12) 0.0241(9) 0.0362(14) 0.0036(8) 0.0056(10) 0.0019(9)
    C9 0.0380(13) 0.0252(10) 0.0511(17) -0.0010(9) 0.0183(12) 0.0008(9)
    C10 0.0374(13) 0.0362(11) 0.0496(16) 0.0028(9) 0.0201(12) 0.0032(10)
    C11 0.0339(13) 0.0276(10) 0.0450(16) 0.0005(9) 0.0105(11) -0.0047(9)
    C12 0.0297(12) 0.0293(11) 0.0437(15) -0.0021(9) 0.0119(11) -0.0013(9)
_geom_special_details
;
All e.s.d.'s (except the e.s.d. in the dihedral angle between two l.s. planes)
are estimated using the full covariance matrix. The cell e.s.d.'s are taken
into account individually in the estimation of e.s.d.'s in distances, angles
and torsion angles; correlations between e.s.d.'s in cell parameters are only
used when they are defined by crystal symmetry. An approximate (isotropic)
treatment of cell e.s.d.'s is used for estimating e.s.d.'s involving l.s.
planes.
;
loop_
    _geom_bond_atom_site_label_1
    _geom_bond_atom_site_label_2
    _geom_bond_site_symmetry_2
    _geom_bond_distance
    _geom_bond_publ_flag
    N1 C1 . 1.373(3) ?
    N1 C7 . 1.374(2) ?
    N1 H1 . 0.99(2) ?
    N2 C7 . 1.315(3) ?
    N2 C2 . 1.392(2) ?
    N3 C10 . 1.336(2) ?
    N3 C11 . 1.338(3) ?
    C1 C6 . 1.396(3) ?
    C1 C2 . 1.399(3) ?
    C2 C3 . 1.393(3) ?
    C3 C4 . 1.378(3) ?
    C3 H3 . 0.95 ?
    C4 C5 . 1.401(3) ?
    C4 H4 . 0.95 ?
    C5 C6 . 1.367(3) ?
    C5 H5 . 0.95 ?
    C6 H6 . 0.95 ?
    C7 C8 . 1.466(3) ?
    C8 C9 . 1.377(3) ?
    C8 C12 . 1.392(3) ?
    C9 C10 . 1.380(3) ?
    C9 H9 . 0.95 ?
    C10 H10 . 0.95 ?
    C11 C12 . 1.373(3) ?
    C11 H11 . 0.95 ?
    C12 H12 . 0.95 ?
loop_
    _geom_angle_atom_site_label_1
    _geom_angle_atom_site_label_2
    _geom_angle_atom_site_label_3
    _geom_angle_site_symmetry_1
    _geom_angle_site_symmetry_3
    _geom_angle
    _geom_angle_publ_flag
    C1 N1 C7 . . 106.18(16) ?
    C1 N1 H1 . . 127.4(13) ?
    C7 N1 H1 . . 126.4(14) ?
    C7 N2 C2 . . 104.53(15) ?
    C10 N3 C11 . . 115.83(18) ?
    N1 C1 C6 . . 132.60(19) ?
    N1 C1 C2 . . 105.96(16) ?
    C6 C1 C2 . . 121.44(19) ?
    N2 C2 C3 . . 129.31(18) ?
    N2 C2 C1 . . 109.83(18) ?
    C3 C2 C1 . . 120.84(18) ?
    C4 C3 C2 . . 117.37(19) ?
    C4 C3 H3 . . 121.3 ?
    C2 C3 H3 . . 121.3 ?
    C3 C4 C5 . . 121.4(2) ?
    C3 C4 H4 . . 119.3 ?
    C5 C4 H4 . . 119.3 ?
    C6 C5 C4 . . 121.96(19) ?
    C6 C5 H5 . . 119.0 ?
    C4 C5 H5 . . 119.0 ?
    C5 C6 C1 . . 117.04(19) ?
    C5 C6 H6 . . 121.5 ?
    C1 C6 H6 . . 121.5 ?
    N2 C7 N1 . . 113.51(17) ?
    N2 C7 C8 . . 123.97(16) ?
    N1 C7 C8 . . 122.52(18) ?
    C9 C8 C12 . . 117.48(19) ?
    C9 C8 C7 . . 122.43(17) ?
    C12 C8 C7 . . 120.06(19) ?
    C8 C9 C10 . . 119.18(18) ?
    C8 C9 H9 . . 120.4 ?
    C10 C9 H9 . . 120.4 ?
    N3 C10 C9 . . 124.2(2) ?
    N3 C10 H10 . . 117.9 ?
    C9 C10 H10 . . 117.9 ?
    N3 C11 C12 . . 124.24(18) ?
    N3 C11 H11 . . 117.9 ?
    C12 C11 H11 . . 117.9 ?
    C11 C12 C8 . . 119.1(2) ?
    C11 C12 H12 . . 120.5 ?
    C8 C12 H12 . . 120.5 ?
loop_
    _geom_hbond_atom_site_label_D
    _geom_hbond_atom_site_label_H
    _geom_hbond_atom_site_label_A
    _geom_hbond_site_symmetry_A
    _geom_hbond_distance_DH
    _geom_hbond_distance_HA
    _geom_hbond_distance_DA
    _geom_hbond_angle_DHA
    _geom_hbond_publ_flag
    N1 H1 N3 2_655 0.99(2) 1.96(2) 2.924(2) 165(2) y
_iucr_refine_instructions_details
;
TITL scan_0m in P2(1)/n
CELL 0.71073 6.0602 11.6097 13.8916 90.000 101.838 90.000
ZERR 4.00 0.0014 0.0031 0.0038 0.000 0.008 0.000
LATT 1
SYMM -x+1/2, y+1/2, -z+1/2
SFAC C H N
UNIT 48 36 12
TEMP -73.000
SIZE 0.200 0.200 0.500
ACTA
L.S. 10
FMAP 2
PLAN 20 0 0.00
BOND $H
EQIV $1 -x+3/2, y+1/2, -z+1/2
OMIT     -2   0   6
OMIT     -2   1   3
OMIT     -2   3   9
OMIT     -3   1   5
OMIT     -1   5  13
HTAB
HTAB N1 N3_$1
MPLA N1 N2 N3 C1 C2 C3 C4 C5 C6 C7 C8 C9 C10 C11 C12
MPLA N1 N2 C1 C2 C3 C4 C5 C6 C7
MPLA N3 C8 C9 C10 C11 C12
WGHT    0.066400
FVAR       0.62271
N1    3    0.497855    0.678954    0.382919    11.00000    0.03143    0.02387 =
         0.04737   -0.00262    0.01613   -0.00381
H1    2    0.617952    0.711796    0.352805    11.00000    0.06153
N2    3    0.249313    0.548993    0.416812    11.00000    0.02907    0.02673 =
         0.03762    0.00017    0.01298   -0.00141
N3    3    0.707496    0.305216    0.222379    11.00000    0.03719    0.03045 =
         0.04064   -0.00120    0.01097    0.00616
C1    1    0.366893    0.735931    0.437323    11.00000    0.02836    0.02703 =
         0.03424   -0.00025    0.00984    0.00053
C2    1    0.213032    0.654596    0.458352    11.00000    0.02697    0.02594 =
         0.03340    0.00022    0.00747   -0.00064
C3    1    0.050646    0.685152    0.511581    11.00000    0.02960    0.03502 =
         0.03813    0.00194    0.01035   -0.00141
AFIX  43
H3    2   -0.054835    0.630505    0.525860    11.00000   -1.20000
AFIX   0
C4    1    0.049024    0.797746    0.542707    11.00000    0.03749    0.03786 =
         0.04543   -0.00312    0.01815    0.00285
AFIX  43
H4    2   -0.059352    0.821115    0.579420    11.00000   -1.20000
AFIX   0
C5    1    0.203937    0.878507    0.521331    11.00000    0.04784    0.02917 =
         0.05014   -0.00829    0.01855   -0.00112
AFIX  43
H5    2    0.196791    0.955600    0.543413    11.00000   -1.20000
AFIX   0
C6    1    0.365028    0.849674    0.469654    11.00000    0.04256    0.02740 =
         0.05195   -0.00589    0.01576   -0.00732
AFIX  43
H6    2    0.471022    0.904617    0.456334    11.00000   -1.20000
AFIX   0
C7    1    0.419145    0.567668    0.373243    11.00000    0.02608    0.02422 =
         0.03531    0.00095    0.00743   -0.00108
C8    1    0.519380    0.479052    0.320412    11.00000    0.02789    0.02413 =
         0.03619    0.00191    0.00559    0.00364
C9    1    0.707730    0.499373    0.281797    11.00000    0.03798    0.02519 =
         0.05113    0.00082    0.01826   -0.00101
AFIX  43
H9    2    0.776873    0.573183    0.287794    11.00000   -1.20000
AFIX   0
C10   1    0.794748    0.411185    0.234292    11.00000    0.03745    0.03619 =
         0.04955    0.00318    0.02011    0.00279
AFIX  43
H10   2    0.925054    0.426841    0.208403    11.00000   -1.20000
AFIX   0
C11   1    0.526027    0.286666    0.261157    11.00000    0.03391    0.02760 =
         0.04497   -0.00466    0.01045    0.00052
AFIX  43
H11   2    0.460871    0.211921    0.254509    11.00000   -1.20000
AFIX   0
C12   1    0.427796    0.368666    0.309957    11.00000    0.02968    0.02929 =
         0.04369   -0.00127    0.01191   -0.00210
AFIX  43
H12   2    0.299175    0.350333    0.336210    11.00000   -1.20000
HKLF 4 1 1 0 0 0 1 0 0 0 1
REM  scan_0m in P2(1)/n
REM R1 =  0.0462 for   1125 Fo > 4sig(Fo)  and  0.0814 for all   1699 data
REM    140 parameters refined using      0 restraints
END
WGHT      0.0664      0.0000
REM Highest difference peak  0.262,  deepest hole -0.254,  1-sigma level  0.064
Q1    1   0.2820  0.9577  0.5690  11.00000  0.05    0.26
Q2    1   0.4346  0.4366  0.2757  11.00000  0.05    0.26
Q3    1   0.9070  0.6005  0.3763  11.00000  0.05    0.21
Q4    1   0.5054  0.2072  0.1995  11.00000  0.05    0.20
Q5    1   0.2632  0.6835  0.3211  11.00000  0.05    0.19
Q6    1   0.0999  0.7187  0.5937  11.00000  0.05    0.19
Q7    1   0.3098  0.6944  0.4866  11.00000  0.05    0.18
Q8    1   0.0799  0.7807  0.5852  11.00000  0.05    0.18
Q9    1   0.2809  0.6746  0.5808  11.00000  0.05    0.18
Q10   1   1.1866  0.4743  0.1725  11.00000  0.05    0.18
Q11   1   0.4539  0.6365  0.3409  11.00000  0.05    0.18
Q12   1   0.4888  0.6156  0.2353  11.00000  0.05    0.17
Q13   1   1.1287  0.5182  0.1644  11.00000  0.05    0.17
Q14   1   0.2631  0.2683  0.3967  11.00000  0.05    0.17
Q15   1   0.3197  0.4919  0.2389  11.00000  0.05    0.17
Q16   1   0.6860  0.4280  0.4126  11.00000  0.05    0.17
Q17   1   1.0023  0.4158  0.2382  11.00000  0.05    0.16
Q18   1   0.4666  0.9508  0.6140  11.00000  0.05    0.16
Q19   1   0.0006  0.7419  0.4918  11.00000  0.05    0.16
Q20   1   0.2323  0.6258  0.5662  11.00000  0.05    0.16
;
