# Supplementary material for: 2-(Pyridin-4-yl)-1H-benzimidazole
Source: Acta Crystallogr Sect E Struct Rep Online. 2013 May 11;69(Pt 6):o869. doi: 10.1107/S160053681301252X (PMC3685029; doi:10.1107/S160053681301252X)
Supplement: Supplementary file 2 [file e-69-0o869-Isup2.hkl]

# 
# h,k,l, Fc-squared, Fo-squared, sigma(Fo-squared) and status flag 
# 
data_I
_shelx_title ' scan_0m in P2(1)/n' 
_shelx_refln_list_code          4 
_shelx_F_calc_maximum      167.70 
_exptl_crystal_F_000       408.00 
_reflns_d_resolution_high  0.8290 
 
loop_ 
 _symmetry_equiv_pos_as_xyz 
 'x, y, z' 
 '-x+1/2, y+1/2, -z+1/2' 
 '-x, -y, -z' 
 'x-1/2, -y-1/2, z-1/2' 
 
_cell_length_a     6.0602 
_cell_length_b    11.6097 
_cell_length_c    13.8916 
_cell_angle_alpha  90.000 
_cell_angle_beta  101.838 
_cell_angle_gamma  90.000 
 
_shelx_F_squared_multiplier     1.000 
 
loop_ 
 _refln_index_h 
 _refln_index_k 
 _refln_index_l 
 _refln_F_squared_calc 
 _refln_F_squared_meas 
 _refln_F_squared_sigma 
 _refln_observed_status 
   2   0   0       10.43        8.06      1.19 o 
   4   0   0     1097.52     1183.61     22.42 o 
   1   1   0     2929.04     2594.18     32.15 o 
   2   1   0       15.75       16.34      1.13 o 
   3   1   0      194.90      209.67      4.02 o 
   4   1   0       38.12       39.27      2.46 o 
   5   1   0       22.09       20.26      3.30 o 
   0   2   0     1390.17     1177.11     21.57 o 
   1   2   0      712.31      695.07      9.59 o 
   2   2   0     1546.92     1534.00     19.34 o 
   3   2   0      335.27      343.96      5.53 o 
   4   2   0       44.07       46.07      2.41 o 
   5   2   0      117.43      126.71      5.62 o 
   6   2   0       44.15       36.00     17.49 o 
   1   3   0      139.96      121.41      2.85 o 
   2   3   0      241.98      247.52      4.73 o 
   3   3   0      174.50      176.81      4.06 o 
   4   3   0      395.49      403.18     11.86 o 
   5   3   0        1.85        0.63      2.86 o 
   6   3   0       12.70       16.08      5.34 o 
   0   4   0       40.32       36.66      2.66 o 
   1   4   0       42.93       36.23      1.96 o 
   2   4   0      153.10      146.37      4.13 o 
   3   4   0       34.42       35.01      2.47 o 
   4   4   0       29.26       27.84      1.96 o 
   5   4   0        8.49        8.45      4.08 o 
   6   4   0       25.81       28.15      6.79 o 
   1   5   0     1218.07     1224.80     20.05 o 
   2   5   0      377.08      410.30      8.54 o 
   3   5   0       13.14       14.77      1.86 o 
   4   5   0       58.87       60.18      4.70 o 
   5   5   0      404.69      409.78     17.55 o 
   6   5   0       54.58       66.90      9.15 o 
   0   6   0      867.44      918.24     28.44 o 
   1   6   0     1607.18     1661.80     32.99 o 
   2   6   0       79.33       78.38      3.59 o 
   3   6   0       25.92       28.24      4.99 o 
   4   6   0      202.42      191.49      6.62 o 
   5   6   0       87.25       87.57      9.36 o 
   6   6   0       23.62       31.53      7.41 o 
   1   7   0      170.01      155.30      6.52 o 
   2   7   0        4.75        4.38      1.84 o 
   3   7   0        3.25        2.64      1.76 o 
   4   7   0       41.16       46.83      3.84 o 
   5   7   0       22.50       21.60      5.90 o 
   6   7   0       15.73       18.86      6.79 o 
   0   8   0      203.40      223.07     11.94 o 
   1   8   0       19.38       22.89      3.24 o 
   2   8   0      122.57      127.42      6.32 o 
   3   8   0       92.56       88.72      5.36 o 
   4   8   0      122.58      122.14     12.60 o 
   5   8   0       60.25       62.33      8.83 o 
   1   9   0      140.92      135.10     12.04 o 
   2   9   0        5.75        5.55      2.49 o 
   3   9   0       88.07       84.25      5.88 o 
   4   9   0        9.37        5.44      4.11 o 
   5   9   0       27.45       23.85      7.08 o 
   0  10   0       22.45       30.74      6.16 o 
   1  10   0      125.29      127.36      7.19 o 
   2  10   0       57.12       61.97      5.76 o 
   3  10   0        0.11        2.41      2.57 o 
   4  10   0       77.76       78.46     14.04 o 
   5  10   0       29.79       34.96      8.60 o 
   1  11   0       12.10        9.75      3.42 o 
   2  11   0       57.50       58.69      6.01 o 
   3  11   0        0.01       -0.87      2.53 o 
   4  11   0       34.38       39.30      8.10 o 
   0  12   0        2.81        6.26      4.51 o 
   1  12   0        1.20        5.35      4.56 o 
   2  12   0        9.09        6.86      3.21 o 
   3  12   0        1.92        0.41      4.44 o 
   1  13   0        3.72        3.14      3.22 o 
   2  13   0        0.01       -0.63      3.00 o 
  -5   0   1      191.13      209.94     16.23 o 
  -3   0   1      704.49      796.52     15.39 o 
  -1   0   1       84.61       82.53      2.96 o 
   1   0   1     3183.95     2863.98     42.22 o 
   3   0   1      428.96      436.76      8.66 o 
   5   0   1       44.62       53.31      8.67 o 
  -5   1   1       95.23       93.73      7.39 o 
  -4   1   1      524.01      538.65     10.94 o 
  -3   1   1      142.22      144.24      3.45 o 
  -2   1   1      164.63      151.80      3.58 o 
  -1   1   1     4653.99     4224.14     94.95 o 
   1   1   1     3510.74     3190.60     81.29 o 
   2   1   1        0.00       -0.19      0.44 o 
   3   1   1      114.35      114.21      2.53 o 
   4   1   1       23.91       22.81      2.29 o 
   5   1   1        0.26        2.11      3.04 o 
  -6   2   1        0.07        0.12      4.71 o 
  -5   2   1       71.52       77.71      6.97 o 
  -4   2   1        0.89        1.08      1.19 o 
  -3   2   1      232.86      246.99      5.19 o 
  -2   2   1      241.41      236.90      4.73 o 
  -1   2   1      165.24      171.38      3.48 o 
   0   2   1      777.95      715.73      9.82 o 
   1   2   1      455.05      405.05      5.71 o 
   2   2   1        0.80        0.83      0.49 o 
   3   2   1       96.80       99.45      2.14 o 
   4   2   1        2.10        2.08      0.79 o 
   5   2   1        5.15        3.08      3.02 o 
   6   2   1        0.25        8.94     13.91 o 
  -6   3   1        7.05        5.71      5.84 o 
  -5   3   1        4.86        6.00      2.12 o 
  -4   3   1       72.37       81.66      3.43 o 
  -3   3   1      154.07      173.84      5.54 o 
  -2   3   1      353.13      366.17      6.59 o 
  -1   3   1      182.75      176.68      3.78 o 
   0   3   1       58.37       63.95      2.05 o 
   1   3   1      913.14      877.87     12.14 o 
   2   3   1      245.15      231.74      4.12 o 
   3   3   1      586.33      614.10     16.23 o 
   4   3   1        0.16       -0.59      1.82 o 
   5   3   1       93.35      101.38      8.33 o 
   6   3   1        1.59        1.80     12.66 o 
  -6   4   1      129.28      134.37     25.47 o 
  -5   4   1        0.29       -1.96      3.07 o 
  -4   4   1        0.58        0.40      1.23 o 
  -3   4   1      418.08      416.89     14.25 o 
  -2   4   1     1226.84     1325.82     21.53 o 
  -1   4   1      159.23      169.35      3.99 o 
   0   4   1      142.93      131.25      3.31 o 
   1   4   1      240.65      239.67      5.29 o 
   2   4   1        2.75        3.53      0.96 o 
   3   4   1        0.49        1.11      0.82 o 
   4   4   1        0.95        2.18      2.25 o 
   5   4   1      215.46      235.50     12.19 o 
   6   4   1        8.55        6.79     12.68 o 
  -6   5   1       65.42       77.34      9.81 o 
  -5   5   1      144.01      150.60     10.57 o 
  -4   5   1      110.91      108.50      4.26 o 
  -3   5   1      344.67      345.54      8.23 o 
  -2   5   1      763.20      785.14     14.34 o 
  -1   5   1        0.00       -0.27      1.05 o 
   0   5   1      537.85      578.04     10.96 o 
   1   5   1        1.14        1.72      1.10 o 
   2   5   1      606.79      647.85     11.35 o 
   3   5   1       66.87       65.22      3.92 o 
   4   5   1       16.33       16.17      2.19 o 
   5   5   1        9.06        8.15      4.08 o 
   6   5   1      323.77      320.69     16.83 o 
  -6   6   1       37.08       34.25      9.50 o 
  -5   6   1        1.42        0.93      3.61 o 
  -4   6   1      189.09      170.25      6.85 o 
  -3   6   1       18.74       19.37      3.41 o 
  -2   6   1      109.71      112.26      5.30 o 
  -1   6   1      148.37      143.18      5.91 o 
   0   6   1       17.42       18.61      2.50 o 
   1   6   1        3.48        1.71      1.52 o 
   2   6   1      128.87      130.79      4.42 o 
   3   6   1       54.95       57.62      6.17 o 
   4   6   1        0.83       -2.63      2.63 o 
   5   6   1       33.96       42.90      6.99 o 
   6   6   1       77.30       80.07     10.37 o 
  -6   7   1        0.89        5.02      5.22 o 
  -5   7   1      318.80      330.78     16.93 o 
  -4   7   1      254.33      273.09      9.40 o 
  -3   7   1       49.07       42.20      8.20 o 
  -2   7   1        0.00       -0.67      1.35 o 
  -1   7   1       30.71       41.49      5.07 o 
   0   7   1       53.76       57.58      4.30 o 
   1   7   1       61.40       62.49      6.30 o 
   2   7   1       71.49       79.78      6.80 o 
   3   7   1      136.98      142.92      5.93 o 
   4   7   1        2.33        1.52      2.99 o 
   5   7   1       23.91       33.35      6.76 o 
   6   7   1        1.31       -1.21      4.71 o 
  -5   8   1       26.90       32.56      7.21 o 
  -4   8   1       29.22       26.27      8.58 o 
  -3   8   1        7.17        6.83      2.40 o 
  -2   8   1       39.65       38.16      4.04 o 
  -1   8   1       60.67       53.84      4.62 o 
   0   8   1       66.18       62.16      6.22 o 
   1   8   1       21.43       19.62      3.08 o 
   2   8   1      544.27      506.14     14.13 o 
   3   8   1       16.51       13.43      2.63 o 
   4   8   1       73.54       85.01      9.23 o 
   5   8   1        2.86        1.55      4.18 o 
  -5   9   1       49.14       56.36      9.06 o 
  -4   9   1      216.54      237.27     16.15 o 
  -3   9   1       16.14       15.93      3.33 o 
  -2   9   1        0.21       -0.35      1.83 o 
  -1   9   1      535.83      524.20     15.21 o 
   0   9   1      254.44      244.18      9.48 o 
   1   9   1        0.02       -0.08      1.84 o 
   2   9   1       57.26       61.97     12.16 o 
   3   9   1      343.55      326.09     10.66 o 
   4   9   1       96.37       84.78      9.64 o 
   5   9   1       49.55       37.70      7.68 o 
  -5  10   1        0.00       -1.93      4.94 o 
  -4  10   1        3.33        5.33      4.88 o 
  -3  10   1       27.17       24.49      4.03 o 
  -2  10   1      525.94      510.78     15.71 o 
  -1  10   1      974.85      961.41     24.06 o 
   0  10   1      161.83      159.60      8.08 o 
   1  10   1      115.74      115.28      6.76 o 
   2  10   1      142.61      119.94      8.91 o 
   3  10   1       10.49        6.43      2.80 o 
   4  10   1       57.01       59.34      8.90 o 
  -4  11   1        1.53       -1.44      4.69 o 
  -3  11   1        8.19        5.46      3.11 o 
  -2  11   1       14.70       11.77      7.87 o 
  -1  11   1       44.95       34.12      4.66 o 
   0  11   1        0.35       -0.77      2.26 o 
   1  11   1      364.36      372.62     13.40 o 
   2  11   1      121.44      126.95      7.36 o 
   3  11   1       14.09       23.31      6.34 o 
   4  11   1        2.44        2.32      4.98 o 
  -3  12   1        9.94        6.65      3.62 o 
  -2  12   1       32.14       30.59      5.03 o 
  -1  12   1        3.57        3.47      2.84 o 
   0  12   1       61.90       52.35      6.00 o 
   1  12   1      120.92      112.44      8.46 o 
   2  12   1       23.77       24.90      4.52 o 
   3  12   1       21.04       20.80      6.72 o 
  -2  13   1        9.53        9.37      3.88 o 
  -1  13   1       57.85       64.88      7.26 o 
   0  13   1       18.30       20.79      4.61 o 
   1  13   1        0.08        0.27      2.78 o 
   2  13   1       42.40       48.75      6.22 o 
  -4   0   2        1.74        3.39      3.79 o 
  -2   0   2     1253.49     1269.03     25.06 o 
   0   0   2      159.97      144.85     22.25 o 
   2   0   2      938.16      936.04     15.38 o 
   4   0   2      434.09      485.00     24.98 o 
  -6   1   2      516.39      601.47     27.18 o 
  -5   1   2       51.21       51.41      4.53 o 
  -4   1   2       11.38       10.88      2.02 o 
  -3   1   2       78.79       79.82      2.78 o 
  -2   1   2       74.37       77.20      3.10 o 
  -1   1   2       18.48       17.70      1.61 o 
   0   1   2     1959.52     1855.62     21.80 o 
   1   1   2     4168.81     4026.71     72.27 o 
   2   1   2      135.56      137.63      3.77 o 
   3   1   2        5.79        6.01      1.37 o 
   4   1   2        2.21        1.84      0.92 o 
   5   1   2       93.09      109.31      7.76 o 
  -6   2   2       14.76        5.75      5.88 o 
  -5   2   2       41.31       43.57      4.44 o 
  -4   2   2       69.73       72.48      3.60 o 
  -3   2   2       31.55       34.90      2.68 o 
  -2   2   2      478.61      515.37      8.75 o 
  -1   2   2      864.46      814.01     12.11 o 
   0   2   2     1779.91     1714.17     20.48 o 
   1   2   2      573.70      558.21      7.44 o 
   2   2   2        3.97        2.42      1.44 o 
   3   2   2      215.85      246.81      7.87 o 
   4   2   2        3.91        2.78      2.18 o 
   5   2   2       17.53       14.10      4.89 o 
   6   2   2        0.38        3.46     16.67 o 
  -6   3   2      288.93      295.78     15.59 o 
  -5   3   2       39.75       48.71      4.47 o 
  -4   3   2        4.17        5.46      1.75 o 
  -3   3   2       41.78       38.80      2.85 o 
  -2   3   2      366.69      356.75      7.23 o 
  -1   3   2       27.04       25.53      1.63 o 
   0   3   2      115.25      117.03      2.87 o 
   1   3   2      871.98      804.41     10.88 o 
   2   3   2       16.23       15.16      1.53 o 
   3   3   2       21.19       16.33      3.93 o 
   4   3   2      128.35      139.89      7.18 o 
   5   3   2        1.34        4.29      3.29 o 
   6   3   2        0.21       -0.55     14.32 o 
  -6   4   2       94.16       89.90     10.16 o 
  -5   4   2      170.08      162.32      6.93 o 
  -4   4   2      270.12      265.63      7.31 o 
  -3   4   2       18.99       20.49      2.65 o 
  -2   4   2       10.84       13.55      1.72 o 
  -1   4   2      138.41      137.31      3.55 o 
   0   4   2     1111.16     1103.83     15.04 o 
   1   4   2        0.18        0.27      0.78 o 
   2   4   2      140.06      143.63      6.10 o 
   3   4   2      100.61      101.76     10.87 o 
   4   4   2       23.50       18.14      4.79 o 
   5   4   2       76.98       72.32      7.69 o 
   6   4   2        3.88       -5.45     11.83 o 
  -6   5   2      239.96      259.55     15.39 o 
  -5   5   2      550.13      546.03     14.25 o 
  -4   5   2       16.55       11.83      2.62 o 
  -3   5   2       38.54       35.78      2.93 o 
  -2   5   2      169.33      177.07     12.13 o 
  -1   5   2      480.57      476.87     16.54 o 
   0   5   2      286.49      291.11      6.49 o 
   1   5   2      132.33      134.27      3.96 o 
   2   5   2       93.13       86.62      4.18 o 
   3   5   2      205.99      215.51     14.22 o 
   4   5   2      261.86      266.68     12.59 o 
   5   5   2      163.02      170.38     11.13 o 
   6   5   2       38.65       42.57     19.92 o 
  -6   6   2        2.45        3.28      4.77 o 
  -5   6   2       33.45       26.77      6.15 o 
  -4   6   2        3.04        5.01      2.12 o 
  -3   6   2        0.02        0.27      1.35 o 
  -2   6   2       16.80       24.05      4.21 o 
  -1   6   2       66.85       73.16      4.35 o 
   0   6   2       57.61       60.63      3.96 o 
   1   6   2      189.24      187.27      6.39 o 
   2   6   2      154.26      156.97      4.79 o 
   3   6   2      203.54      209.95      5.44 o 
   4   6   2        1.31        0.86      2.62 o 
   5   6   2       74.29       76.54      8.63 o 
   6   6   2        0.01        5.48     14.60 o 
  -6   7   2       27.70       26.17     10.14 o 
  -5   7   2        3.49        9.31      4.88 o 
  -4   7   2      166.69      182.19     12.51 o 
  -3   7   2       41.87       44.90      3.86 o 
  -2   7   2       81.16       97.05     12.50 o 
  -1   7   2      620.21      624.62     19.25 o 
   0   7   2      176.67      176.83     11.49 o 
   1   7   2        0.30        0.50      1.95 o 
   2   7   2      310.23      325.00      9.46 o 
   3   7   2      173.70      170.46     12.66 o 
   4   7   2       24.16       28.97      5.90 o 
   5   7   2        5.33        9.24      4.67 o 
  -5   8   2       88.21       70.13      9.79 o 
  -4   8   2       64.73       63.77      6.69 o 
  -3   8   2      199.53      192.92      7.58 o 
  -2   8   2      255.33      250.01      9.37 o 
  -1   8   2      321.44      290.88     11.56 o 
   0   8   2        9.51        7.09      2.27 o 
   1   8   2       49.02       40.45      3.96 o 
   2   8   2      136.93      122.34      5.94 o 
   3   8   2        4.47        3.80      2.11 o 
   4   8   2        1.32        2.60      3.62 o 
   5   8   2       93.80       90.83     10.46 o 
  -5   9   2       69.12       77.03     15.40 o 
  -4   9   2      194.97      187.15      8.75 o 
  -3   9   2        6.91        2.92      2.23 o 
  -2   9   2      416.95      379.69     12.59 o 
  -1   9   2       46.00       48.82      4.92 o 
   0   9   2       88.46       92.88      5.90 o 
   1   9   2       57.27       54.28      4.75 o 
   2   9   2        1.18        1.36      1.98 o 
   3   9   2      167.97      179.41      7.69 o 
   4   9   2       11.46       10.85      4.86 o 
   5   9   2       19.39       18.16      6.60 o 
  -5  10   2        2.07        3.65      4.82 o 
  -4  10   2       26.33       26.24      7.59 o 
  -3  10   2      108.96       87.79      6.56 o 
  -2  10   2      173.68      151.00      9.50 o 
  -1  10   2      220.80      215.94      9.55 o 
   0  10   2      477.89      485.04     15.17 o 
   1  10   2      221.92      223.78      9.14 o 
   2  10   2      443.03      450.15     13.69 o 
   3  10   2       91.71       98.20     10.61 o 
   4  10   2        4.62        2.74      4.52 o 
  -4  11   2        0.08        0.22      4.97 o 
  -3  11   2       15.38       16.05      3.92 o 
  -2  11   2       12.66       14.23      3.39 o 
  -1  11   2       49.14       48.85      5.30 o 
   0  11   2      312.23      293.46     11.14 o 
   1  11   2       72.03       71.68      7.03 o 
   2  11   2      207.51      213.12     15.44 o 
   3  11   2        4.03        2.95      4.02 o 
   4  11   2        6.40        8.46      5.78 o 
  -3  12   2       39.09       37.74      5.61 o 
  -2  12   2       57.65       45.34      5.44 o 
  -1  12   2       41.06       40.33      5.41 o 
   0  12   2        0.58       -0.86      2.52 o 
   1  12   2       90.66       94.94     10.16 o 
   2  12   2      112.63      132.29      8.12 o 
   3  12   2       33.20       26.73      7.11 o 
  -2  13   2        5.48        5.12      3.53 o 
  -1  13   2        4.97        1.03      2.76 o 
   0  13   2        0.24       -0.21      2.65 o 
   1  13   2        1.28        0.00      3.02 o 
   2  13   2       15.39       12.44      4.09 o 
  -5   0   3       66.23       64.29      7.18 o 
  -3   0   3     2575.67     2877.18     54.32 o 
   1   0   3    28123.15    25646.21    438.57 o 
   3   0   3        3.29        3.08      1.01 o 
   5   0   3      208.32      166.93     35.21 o 
  -6   1   3        0.99        1.34      3.82 o 
  -5   1   3       10.21        8.89      2.78 o 
  -4   1   3        6.22        3.52      2.22 o 
  -3   1   3       39.40       41.51      3.88 o 
  -1   1   3      379.87      361.22     10.12 o 
   0   1   3     4092.99     3828.81     75.36 o 
   1   1   3    15973.58    14892.04    172.80 o 
   2   1   3      169.89      180.88      6.17 o 
   3   1   3      207.01      227.33      5.92 o 
   4   1   3       52.25       55.26      6.08 o 
   5   1   3       43.00       27.55     13.84 o 
  -6   2   3       20.47       21.73      7.10 o 
  -5   2   3      120.24      108.09      6.42 o 
  -4   2   3      545.30      530.26     23.70 o 
  -3   2   3       46.89       47.11      3.44 o 
  -2   2   3       59.30       57.61      2.58 o 
  -1   2   3      128.09      112.93      3.12 o 
   0   2   3     8263.62     8033.47    108.97 o 
   1   2   3      131.92      136.72      2.88 o 
   2   2   3      205.84      210.64      5.96 o 
   3   2   3      349.54      375.29     11.85 o 
   4   2   3      196.60      226.54      9.84 o 
   5   2   3      115.34      134.69     15.49 o 
   6   2   3        4.82       -0.94     16.93 o 
  -6   3   3       14.90       15.51      5.61 o 
  -5   3   3       69.22       69.23      5.35 o 
  -4   3   3      148.88      158.80      7.24 o 
  -3   3   3      315.78      345.57      8.74 o 
  -2   3   3      550.98      536.77     10.41 o 
  -1   3   3      875.60      853.77     11.86 o 
   0   3   3       32.61       35.17      1.80 o 
   1   3   3      149.80      152.77      3.26 o 
   2   3   3        0.24        1.81      2.06 o 
   3   3   3       50.72       48.46      4.36 o 
   4   3   3       42.46       40.85     11.38 o 
   5   3   3       96.50      119.42     15.10 o 
   6   3   3        4.19       11.17     17.31 o 
  -6   4   3       73.13       75.20      9.51 o 
  -5   4   3        0.11       -0.16      2.19 o 
  -4   4   3       20.72       17.35      3.02 o 
  -3   4   3       85.15       88.05      5.55 o 
  -2   4   3      266.62      274.11      6.83 o 
  -1   4   3      181.87      204.97      5.52 o 
   0   4   3      199.34      194.32      4.85 o 
   1   4   3      125.81      132.51      4.22 o 
   2   4   3      520.62      535.38      9.05 o 
   3   4   3       93.01      101.16     10.50 o 
   4   4   3       60.07       63.54     14.46 o 
   5   4   3        7.06        9.25      4.07 o 
   6   4   3       66.06       81.26     28.33 o 
  -6   5   3        8.23       10.82      5.39 o 
  -5   5   3       25.39       20.25      4.16 o 
  -4   5   3      447.61      429.56     15.36 o 
  -3   5   3       18.02       13.80      2.67 o 
  -2   5   3       29.74       26.05      2.83 o 
  -1   5   3      665.52      669.75     14.65 o 
   0   5   3        2.17        1.90      1.36 o 
   1   5   3      415.52      446.92      8.62 o 
   2   5   3      737.88      754.53     12.66 o 
   3   5   3       97.04       92.89      6.86 o 
   4   5   3        7.62        6.41      3.40 o 
   5   5   3       67.67       81.66      8.63 o 
   6   5   3      153.43      153.28     36.03 o 
  -6   6   3       28.80       35.24      7.86 o 
  -5   6   3       96.36       91.65      6.33 o 
  -4   6   3      369.62      382.39     23.54 o 
  -3   6   3      445.91      426.14     12.02 o 
  -2   6   3       75.41       77.89      4.41 o 
  -1   6   3      235.15      252.53      7.99 o 
   0   6   3     1522.18     1585.16     29.95 o 
   1   6   3      192.64      206.72      7.22 o 
   2   6   3        1.41        1.43      1.15 o 
   3   6   3        0.03        2.47      2.32 o 
   4   6   3        2.26        1.95      3.08 o 
   5   6   3       51.93       59.12      7.94 o 
   6   6   3       11.23        6.94     16.04 o 
  -6   7   3        2.98       -1.24      4.94 o 
  -5   7   3       32.70       41.15      8.29 o 
  -4   7   3       10.22        7.37      2.80 o 
  -3   7   3       54.21       45.29      5.71 o 
  -2   7   3       47.86       44.71      4.01 o 
  -1   7   3      130.42      134.84      6.01 o 
   0   7   3      234.66      242.90      8.18 o 
   1   7   3      110.94      119.15      5.83 o 
   2   7   3      241.40      230.77      7.72 o 
   3   7   3       55.70       61.72      4.03 o 
   4   7   3       17.56       14.22      6.20 o 
   5   7   3       61.84       58.30      8.15 o 
  -6   8   3        3.09        0.61     13.52 o 
  -5   8   3      160.63      155.10     13.91 o 
  -4   8   3       22.12       20.11      4.35 o 
  -3   8   3      224.49      215.12     11.00 o 
  -2   8   3        9.83        7.17      2.44 o 
  -1   8   3        0.82        1.50      1.86 o 
   0   8   3       77.88       72.82      4.81 o 
   1   8   3      226.70      255.44     17.22 o 
   2   8   3      141.90      152.90     12.94 o 
   3   8   3        7.65        8.86      2.33 o 
   4   8   3       71.03       69.93      8.53 o 
   5   8   3        1.25        1.31      4.89 o 
  -5   9   3        0.69       -1.94      4.78 o 
  -4   9   3      158.92      148.07      8.01 o 
  -3   9   3       94.98       82.80      5.84 o 
  -2   9   3       90.29       77.81      5.56 o 
  -1   9   3      103.65      107.22      8.87 o 
   0   9   3       59.84       59.82      6.16 o 
   1   9   3        0.67       -0.62      1.97 o 
   2   9   3        0.00       -0.94      2.09 o 
   3   9   3       38.91       46.60      7.26 o 
   4   9   3        1.77        2.72      4.18 o 
   5   9   3       50.97       47.87     13.32 o 
  -5  10   3        1.14       -0.79      4.76 o 
  -4  10   3       32.45       30.09      6.56 o 
  -3  10   3       22.10       20.14      3.91 o 
  -2  10   3       81.12       70.29      5.92 o 
  -1  10   3      104.48       98.58      6.38 o 
   0  10   3        0.01        0.45      2.15 o 
   1  10   3       19.99       18.23      4.55 o 
   2  10   3      128.61      143.92      7.49 o 
   3  10   3        2.61        2.10      3.74 o 
   4  10   3        0.04       -0.83      3.82 o 
  -4  11   3       13.01       23.36      8.03 o 
  -3  11   3        0.00        0.74      2.50 o 
  -2  11   3        2.02        1.91      2.51 o 
  -1  11   3        6.73        8.79      3.07 o 
   0  11   3       25.46       31.63      4.61 o 
   1  11   3       20.35       19.59      3.81 o 
   2  11   3        0.20       -0.83      2.50 o 
   3  11   3       10.08        3.63      4.27 o 
  -3  12   3        8.33        6.51      3.64 o 
  -2  12   3        1.37        4.30      3.24 o 
  -1  12   3       74.56       71.29      6.88 o 
   0  12   3        2.07        1.80      2.99 o 
   1  12   3        9.06       11.25      3.53 o 
   2  12   3        9.70        9.87      3.67 o 
   3  12   3        0.79       -1.09      4.46 o 
  -2  13   3        0.48        2.53      3.38 o 
  -1  13   3        3.41        4.58      3.41 o 
   0  13   3        0.26        0.55      3.05 o 
   1  13   3       21.82       26.57      4.97 o 
   2  13   3        7.44        4.58      5.09 o 
  -4   0   4       75.57       82.72      9.55 o 
  -2   0   4       52.37       37.03     17.47 o 
   0   0   4     5010.77     4698.34    162.02 o 
   2   0   4     1777.85     1769.48     32.42 o 
   4   0   4        3.69        2.83      1.39 o 
  -6   1   4       51.20       62.18      7.48 o 
  -5   1   4      163.12      144.37      7.70 o 
  -4   1   4        2.03        2.94      3.04 o 
  -3   1   4      942.24     1054.83     42.12 o 
  -2   1   4       50.92       51.61      3.30 o 
  -1   1   4        9.20        4.54      1.40 o 
   0   1   4      421.47      406.44     16.22 o 
   1   1   4     2321.82     2291.81     37.47 o 
   2   1   4       26.79       25.83      2.73 o 
   3   1   4      103.43      105.89      8.04 o 
   4   1   4      112.59      115.31      4.73 o 
   5   1   4        9.74        8.43     11.26 o 
  -6   2   4      244.32      236.49     11.74 o 
  -5   2   4       92.10       80.84      7.04 o 
  -4   2   4      199.22      189.36      8.71 o 
  -3   2   4      705.06      807.58     19.42 o 
  -2   2   4      386.57      424.99      9.33 o 
  -1   2   4       47.88       50.95      5.46 o 
   0   2   4     1137.09     1226.10     16.14 o 
   1   2   4       25.91       28.81      2.05 o 
   2   2   4       35.86       31.39      3.95 o 
   3   2   4       23.03       24.59      5.09 o 
   4   2   4       29.81       28.42      6.80 o 
   5   2   4        5.57        6.29     10.71 o 
   6   2   4        7.42       13.37     20.16 o 
  -6   3   4        1.45        0.39      4.42 o 
  -5   3   4       64.06       58.20      6.01 o 
  -4   3   4       24.18       26.54      3.93 o 
  -3   3   4        7.10        7.17      2.47 o 
  -2   3   4      500.50      537.39     12.86 o 
  -1   3   4     1570.24     1756.92     22.50 o 
   0   3   4      233.53      239.87      5.01 o 
   1   3   4       14.48       14.77      2.22 o 
   2   3   4      127.35      134.44      7.78 o 
   3   3   4        3.39        1.18      3.13 o 
   4   3   4      166.65      157.36     10.06 o 
   5   3   4        3.51        1.01      3.30 o 
   6   3   4       77.74       91.27     32.54 o 
  -6   4   4       47.24       36.18      8.82 o 
  -5   4   4      378.83      384.22     13.25 o 
  -4   4   4      104.02       96.82      6.09 o 
  -3   4   4       13.12       11.12      3.76 o 
  -2   4   4     1210.49     1242.92     24.51 o 
  -1   4   4     1024.08     1083.67     19.94 o 
   0   4   4      106.29      107.63      3.75 o 
   1   4   4      104.92      106.37      7.24 o 
   2   4   4        5.17        4.25      0.97 o 
   3   4   4       47.04       47.43      7.21 o 
   4   4   4       13.05        8.71      3.10 o 
   5   4   4       17.49       14.64      4.59 o 
   6   4   4        9.80        3.18     18.32 o 
  -6   5   4       18.18       16.31      6.29 o 
  -5   5   4       80.26       78.53      6.54 o 
  -4   5   4       78.62       77.03     14.50 o 
  -3   5   4        1.93        1.06      1.89 o 
  -2   5   4       18.23       24.14      2.93 o 
  -1   5   4      108.58      114.89      5.19 o 
   0   5   4       13.47       11.01      2.04 o 
   1   5   4       49.47       49.26      6.22 o 
   2   5   4       65.26       65.58      2.72 o 
   3   5   4      336.78      356.09     14.34 o 
   4   5   4        4.24        4.31      3.02 o 
   5   5   4        3.39        8.32      4.36 o 
   6   5   4       23.89       13.91     20.39 o 
  -6   6   4       59.67       80.44     10.73 o 
  -5   6   4       43.08       45.50      5.27 o 
  -4   6   4        4.72        4.98      2.60 o 
  -3   6   4       10.58        9.68      2.47 o 
  -2   6   4      169.46      189.41      7.50 o 
  -1   6   4       41.59       40.99      4.60 o 
   0   6   4      125.54      139.77      5.88 o 
   1   6   4       47.88       48.08      3.64 o 
   2   6   4        8.33        6.88      1.44 o 
   3   6   4        0.02        0.56      1.31 o 
   4   6   4      101.06       98.53      8.16 o 
   5   6   4        8.03        6.33      4.44 o 
  -6   7   4        2.46        8.36      5.79 o 
  -5   7   4        5.66       11.25      3.48 o 
  -4   7   4      603.27      589.37     17.07 o 
  -3   7   4      419.12      395.49     18.18 o 
  -2   7   4       77.67       72.65      5.02 o 
  -1   7   4        0.03        0.08      1.54 o 
   0   7   4       11.25       14.28      2.86 o 
   1   7   4       13.98       10.77      2.30 o 
   2   7   4       19.66       16.43      3.32 o 
   3   7   4       74.77       71.57      7.76 o 
   4   7   4        0.06        1.60      3.10 o 
   5   7   4       11.79        6.83      4.58 o 
  -5   8   4        0.61        1.22      4.95 o 
  -4   8   4      126.23      122.16      7.31 o 
  -3   8   4      155.99      157.23      9.82 o 
  -2   8   4        2.37        1.90      2.04 o 
  -1   8   4      115.23      102.15      5.93 o 
   0   8   4      103.42      110.84      6.02 o 
   1   8   4       13.29       13.03      3.27 o 
   2   8   4       37.06       37.52      3.91 o 
   3   8   4      143.42      120.90     12.48 o 
   4   8   4      119.28      149.35     17.77 o 
   5   8   4        1.24        4.90      4.63 o 
  -5   9   4        3.92       14.32      6.93 o 
  -4   9   4       22.69       22.99      4.23 o 
  -3   9   4       99.85       88.06      9.30 o 
  -2   9   4       24.86       22.14      3.60 o 
  -1   9   4      386.66      381.33     12.08 o 
   0   9   4      830.72      816.38     19.83 o 
   1   9   4      284.03      281.45     10.08 o 
   2   9   4       40.51       40.84      4.36 o 
   3   9   4       29.51       29.14      5.95 o 
   4   9   4       58.46       56.01      8.57 o 
  -5  10   4        1.31        5.34      6.73 o 
  -4  10   4      102.29       98.67     12.40 o 
  -3  10   4       24.99       21.06      4.12 o 
  -2  10   4        4.77        4.24      2.47 o 
  -1  10   4      216.72      217.93      9.35 o 
   0  10   4      232.55      226.24      9.41 o 
   1  10   4        8.79        9.58      3.05 o 
   2  10   4       13.43       21.80      3.84 o 
   3  10   4       59.56       60.25      8.65 o 
   4  10   4       12.32       11.38      5.57 o 
  -4  11   4        0.78        0.26      3.12 o 
  -3  11   4        4.04        4.42      3.07 o 
  -2  11   4       59.66       51.45      5.75 o 
  -1  11   4      214.66      219.85      9.82 o 
   0  11   4       81.36       83.20      6.86 o 
   1  11   4        5.30        6.19      3.08 o 
   2  11   4      102.46      102.88      7.38 o 
   3  11   4      155.83      200.09     14.58 o 
  -3  12   4        0.01       -2.15      2.95 o 
  -2  12   4       34.48       30.80      4.95 o 
  -1  12   4       17.74       15.88      3.90 o 
   0  12   4       11.89        9.26      3.47 o 
   1  12   4       49.70       42.65      5.50 o 
   2  12   4      145.81      139.42     14.99 o 
  -2  13   4       24.07       34.96      5.85 o 
  -1  13   4        4.27        4.14      3.49 o 
   0  13   4        0.55        0.64      3.26 o 
   1  13   4       30.61       36.43      5.59 o 
  -5   0   5      377.76      384.68     21.51 o 
  -3   0   5       25.15       13.62      6.67 o 
  -1   0   5      508.73      512.24     14.08 o 
   1   0   5        3.77        2.43      1.42 o 
   3   0   5       14.66       20.16      5.46 o 
   5   0   5       68.21       47.39     24.58 o 
  -6   1   5        0.04        1.56      4.11 o 
  -5   1   5      135.40      131.45      8.91 o 
  -4   1   5        0.46        0.86      2.47 o 
  -2   1   5        2.43       -0.04      1.90 o 
  -1   1   5      424.34      468.39      8.87 o 
   0   1   5      140.65      139.86      5.19 o 
   1   1   5        7.18        5.98      1.18 o 
   2   1   5      978.14     1001.75     27.13 o 
   3   1   5       12.19       12.72      2.34 o 
   4   1   5        0.90        0.69      2.22 o 
   5   1   5       51.81       33.35     16.02 o 
  -6   2   5       16.33       11.78      4.58 o 
  -5   2   5      837.55      831.23     30.03 o 
  -4   2   5      259.97      253.54     24.77 o 
  -3   2   5        3.56        5.31      2.24 o 
  -2   2   5        2.03        0.49      1.88 o 
  -1   2   5      214.76      235.97      8.70 o 
   0   2   5       71.54       72.76      6.19 o 
   1   2   5      978.81      989.98     24.30 o 
   2   2   5      634.43      653.94     10.36 o 
   3   2   5        1.16       -0.67      1.81 o 
   4   2   5       19.41       22.37      3.62 o 
   5   2   5        0.00        5.26     11.98 o 
   6   2   5        6.56       -1.10     20.38 o 
  -7   3   5        9.35        4.33      7.69 o 
  -6   3   5      449.56      405.42     20.80 o 
  -5   3   5      705.60      709.70     20.69 o 
  -4   3   5       39.19       38.38      4.85 o 
  -3   3   5       42.94       62.08      4.56 o 
  -2   3   5      119.43      143.74     11.22 o 
  -1   3   5      160.11      173.66      9.04 o 
   0   3   5      344.19      367.72     12.11 o 
   1   3   5       17.85       18.34      2.95 o 
   2   3   5      314.43      331.37      6.33 o 
   3   3   5       17.10       13.28      3.62 o 
   4   3   5       36.39       41.43     11.33 o 
   5   3   5        1.61        3.32     11.04 o 
   6   3   5        5.74       -7.15     19.88 o 
  -6   4   5        0.52        1.23      5.64 o 
  -5   4   5      122.70      118.91     12.11 o 
  -4   4   5      277.11      255.03     10.37 o 
  -3   4   5       42.11       28.04      5.86 o 
  -2   4   5       87.54       81.83      4.53 o 
  -1   4   5       18.33       17.97      2.73 o 
   0   4   5       23.54       17.04      2.51 o 
   1   4   5        0.02       -0.30      0.99 o 
   2   4   5      137.86      141.48      3.88 o 
   3   4   5        3.71        3.56      2.54 o 
   4   4   5        7.34        4.33      3.18 o 
   5   4   5      107.55      115.53     33.07 o 
   6   4   5       69.03       53.63     29.38 o 
  -6   5   5      104.80      114.97     14.38 o 
  -5   5   5       83.24       79.36      7.71 o 
  -4   5   5       83.88       90.41      6.86 o 
  -3   5   5       87.84       80.28      6.25 o 
  -2   5   5       35.49       32.54      3.58 o 
  -1   5   5      338.25      379.29     10.83 o 
   0   5   5      112.99      125.78      6.73 o 
   1   5   5      468.90      485.76     12.51 o 
   2   5   5        3.13        3.29      1.19 o 
   3   5   5        5.72        7.45      2.96 o 
   4   5   5        2.41        1.73      2.95 o 
   5   5   5       33.27       30.48      5.93 o 
  -6   6   5        3.74       -2.01      5.39 o 
  -5   6   5       20.41       20.86      4.07 o 
  -4   6   5      171.77      150.63      7.99 o 
  -3   6   5       90.34       82.74      5.47 o 
  -2   6   5        8.01        4.88      2.16 o 
  -1   6   5       18.83       14.85      2.76 o 
   0   6   5       24.50       22.64      3.02 o 
   1   6   5       19.68       22.34      2.89 o 
   2   6   5        1.34       -0.07      1.22 o 
   3   6   5       33.21       27.95     10.19 o 
   4   6   5        4.97        4.13      3.39 o 
   5   6   5       39.18       49.55     16.01 o 
  -6   7   5        8.40        7.43      6.40 o 
  -5   7   5       45.10       44.28      5.67 o 
  -4   7   5      473.04      435.99     14.63 o 
  -3   7   5       41.70       44.10      4.61 o 
  -2   7   5      124.50      128.34      6.46 o 
  -1   7   5        0.80        0.72      1.75 o 
   0   7   5      521.47      528.84     13.89 o 
   1   7   5       69.59       71.80      4.88 o 
   2   7   5        1.81        1.89      1.84 o 
   3   7   5      447.20      471.64     18.85 o 
   4   7   5       75.95       79.48     11.07 o 
   5   7   5        9.32        6.08      4.75 o 
  -5   8   5       19.07       15.27      4.04 o 
  -4   8   5      131.14       97.60     18.45 o 
  -3   8   5      393.43      344.45     11.60 o 
  -2   8   5        9.81        9.89      2.75 o 
  -1   8   5      602.17      613.08     18.64 o 
   0   8   5      131.21      131.93      6.71 o 
   1   8   5      196.75      212.90      9.09 o 
   2   8   5       64.62       62.81     14.12 o 
   3   8   5       13.82       10.43      5.30 o 
   4   8   5      121.50      132.00     15.21 o 
   5   8   5        1.22        2.70      4.54 o 
  -5   9   5        4.65       -2.00      5.55 o 
  -4   9   5       17.51       20.39      4.38 o 
  -3   9   5       42.23       28.35      4.50 o 
  -2   9   5       58.45       58.32      7.88 o 
  -1   9   5       14.10        8.75      2.86 o 
   0   9   5      173.65      166.22      8.05 o 
   1   9   5      203.57      210.74      8.88 o 
   2   9   5        1.42        1.94      2.28 o 
   3   9   5       34.35       32.83     11.40 o 
   4   9   5       35.81       42.28      7.55 o 
  -4  10   5        1.61        1.52      2.94 o 
  -3  10   5        9.03        6.23      3.18 o 
  -2  10   5        0.43       -1.49      2.25 o 
  -1  10   5      470.06      459.60     14.46 o 
   0  10   5      227.72      223.05      9.66 o 
   1  10   5      217.08      233.35      9.80 o 
   2  10   5       19.56       12.08      3.32 o 
   3  10   5       22.58       24.82      6.26 o 
   4  10   5        2.15       -0.05      4.29 o 
  -4  11   5        0.01       -0.73      4.20 o 
  -3  11   5        1.48        1.48      3.05 o 
  -2  11   5       41.96       41.93      5.34 o 
  -1  11   5        3.55        0.36      3.57 o 
   0  11   5        3.18        2.84      2.75 o 
   1  11   5       18.68       18.22      4.13 o 
   2  11   5       73.00       77.10      9.95 o 
   3  11   5       26.30       27.76      9.58 o 
  -3  12   5        8.20        5.23      3.65 o 
  -2  12   5       11.17        7.34      3.53 o 
  -1  12   5        3.38        3.30      3.20 o 
   0  12   5        9.23       11.06      3.84 o 
   1  12   5       32.97       37.28      6.59 o 
   2  12   5      119.46      139.34     12.82 o 
  -2  13   5       74.96       78.80      8.20 o 
  -1  13   5        0.27       -1.87      2.98 o 
   0  13   5       12.86       14.84      4.55 o 
   1  13   5       32.77       38.18      5.91 o 
  -4   0   6       49.82       46.17     25.48 o 
   0   0   6      310.48      330.29     10.53 o 
   2   0   6       95.98      101.80      4.63 o 
   4   0   6       66.82       39.40     21.45 o 
  -6   1   6       48.10       38.75     12.86 o 
  -5   1   6       29.19       30.42      5.60 o 
  -4   1   6       31.73       30.85      6.43 o 
  -3   1   6      112.03       74.26     24.23 o 
  -2   1   6      856.86      994.31     24.75 o 
  -1   1   6      130.92      157.60      7.32 o 
   0   1   6       72.81       72.36      5.78 o 
   1   1   6        1.59        1.55      1.23 o 
   2   1   6     2433.76     2550.86     33.36 o 
   3   1   6       75.87       78.08      7.18 o 
   4   1   6      127.37       69.69     19.65 o 
   5   1   6        5.93       -1.44     12.35 o 
  -7   2   6        7.01        1.39      8.48 o 
  -6   2   6       16.65       16.02      5.27 o 
  -5   2   6        5.86        4.79      3.56 o 
  -4   2   6        8.84        8.52      2.87 o 
  -3   2   6      108.59      119.14      6.75 o 
  -2   2   6       11.46       10.93      3.80 o 
  -1   2   6       50.53       66.46      7.42 o 
   0   2   6       55.75       57.93      4.23 o 
   1   2   6     3813.95     3898.87     94.50 o 
   2   2   6     1564.39     1653.39     39.88 o 
   3   2   6       53.42       14.59     10.79 o 
   4   2   6        1.03        1.66      2.43 o 
   5   2   6       19.32       11.11     14.36 o 
   6   2   6       73.87       30.85     28.75 o 
  -7   3   6        4.69       12.70      8.64 o 
  -6   3   6        4.33        2.79      3.85 o 
  -5   3   6       41.86       42.73      5.93 o 
  -4   3   6      121.34      119.06      7.56 o 
  -3   3   6      613.16      684.47     19.11 o 
  -2   3   6       47.34       46.41      6.46 o 
  -1   3   6       66.80       62.90      9.33 o 
   0   3   6       43.13       56.22      5.95 o 
   1   3   6     2272.46     2408.52     35.46 o 
   2   3   6      148.67      162.15      8.94 o 
   3   3   6        5.72        7.80      2.80 o 
   4   3   6       34.59       27.20      9.81 o 
   5   3   6      106.26       80.58     33.26 o 
  -6   4   6        0.37        1.29      3.54 o 
  -5   4   6      122.53      107.31      9.17 o 
  -4   4   6        5.16        5.21      2.68 o 
  -3   4   6        5.47        6.25      2.25 o 
  -2   4   6        9.30       10.83      2.52 o 
  -1   4   6      157.67      159.94      6.83 o 
   0   4   6      500.29      492.94     12.80 o 
   1   4   6        1.92        0.05      1.41 o 
   2   4   6       83.40       90.47      4.41 o 
   3   4   6      237.43      244.55     11.43 o 
   4   4   6       28.52       19.83      7.57 o 
   5   4   6        0.37       15.39     20.08 o 
  -6   5   6       26.18       22.88      7.90 o 
  -5   5   6       90.31       83.20      7.51 o 
  -4   5   6        2.20        0.27      2.43 o 
  -3   5   6      126.48      130.60     14.12 o 
  -2   5   6       37.83       44.60      4.44 o 
  -1   5   6      367.68      369.85     11.13 o 
   0   5   6       19.03       14.38      3.09 o 
   1   5   6      194.40      196.87      8.87 o 
   2   5   6       39.45       46.01      3.29 o 
   3   5   6        3.38        5.78      3.12 o 
   4   5   6        4.49        4.27      3.38 o 
   5   5   6        5.14        7.96     17.59 o 
  -6   6   6        2.81        0.14      6.28 o 
  -5   6   6        6.43        6.42      3.48 o 
  -4   6   6       85.27       68.80      6.47 o 
  -3   6   6      884.15      836.05     52.99 o 
  -2   6   6       63.32       60.82      5.20 o 
  -1   6   6        0.05        0.77      1.81 o 
   0   6   6      292.60      318.09     10.16 o 
   1   6   6       75.26       78.64      4.83 o 
   2   6   6        0.28       -0.58      1.73 o 
   3   6   6       54.69       49.91     13.46 o 
   4   6   6       52.06       44.50      6.78 o 
   5   6   6        0.90        4.33     17.49 o 
  -6   7   6        0.01        1.22      6.71 o 
  -5   7   6       60.83       55.11      6.37 o 
  -4   7   6        9.62       11.82      3.50 o 
  -3   7   6      142.48      128.96      7.28 o 
  -2   7   6      417.84      419.33     12.90 o 
  -1   7   6       39.85       38.22      4.35 o 
   0   7   6       50.82       54.49      6.09 o 
   1   7   6      219.71      229.12      8.57 o 
   2   7   6      159.44      166.17     14.95 o 
   3   7   6        7.32        7.73      3.92 o 
   4   7   6        4.59        9.16      4.48 o 
   5   7   6       12.92        5.85      5.22 o 
  -5   8   6        9.06        7.06      3.96 o 
  -4   8   6      200.54      182.47     11.67 o 
  -3   8   6       10.23        6.28      3.01 o 
  -2   8   6        0.12        0.24      2.10 o 
  -1   8   6       45.12       41.87      4.62 o 
   0   8   6      146.33      160.49      7.60 o 
   1   8   6        3.66        1.16      2.24 o 
   2   8   6       75.54       75.42      5.41 o 
   3   8   6       58.96       58.54     12.40 o 
   4   8   6        6.68        6.76      4.51 o 
  -5   9   6        0.74        0.58      3.47 o 
  -4   9   6       63.69       66.17      7.00 o 
  -3   9   6      142.16      124.54     12.79 o 
  -2   9   6      106.53       95.56      6.92 o 
  -1   9   6       13.44       13.42      3.25 o 
   0   9   6       35.09       35.84      4.57 o 
   1   9   6        0.17        1.15      2.39 o 
   2   9   6       42.23       47.81      4.92 o 
   3   9   6       64.27       64.25      8.52 o 
   4   9   6        0.21       -0.35      3.90 o 
  -4  10   6       12.46       10.35      4.25 o 
  -3  10   6       19.33       18.79      4.16 o 
  -2  10   6        8.11        6.54      2.92 o 
  -1  10   6       33.77       35.14      4.72 o 
   0  10   6        1.29        3.13      2.75 o 
   1  10   6        2.86        3.67      2.90 o 
   2  10   6        0.05       -2.52      3.44 o 
   3  10   6       20.93       31.05      7.17 o 
  -4  11   6       13.34       12.27      7.87 o 
  -3  11   6       19.21       20.32      4.72 o 
  -2  11   6       10.81       11.97      3.84 o 
  -1  11   6       32.33       30.49      4.72 o 
   0  11   6       93.79       99.48      7.85 o 
   1  11   6        2.38        4.79      3.20 o 
   2  11   6        6.23        8.91      4.91 o 
   3  11   6        0.43        2.22      4.82 o 
  -3  12   6      119.19      130.81     20.06 o 
  -2  12   6       25.00       26.05      5.05 o 
  -1  12   6        2.48        4.89      4.17 o 
   0  12   6        0.32       -2.14      2.61 o 
   1  12   6       14.31       18.61      4.70 o 
   2  12   6       45.35       68.22     10.45 o 
  -1  13   6       32.67       32.21      5.75 o 
   0  13   6       14.39       18.45      4.93 o 
  -7   0   7        0.38        6.61      7.84 o 
  -3   0   7        0.86        3.46      4.24 o 
  -1   0   7       24.13       30.99     13.78 o 
   1   0   7      357.23      383.95     11.28 o 
   3   0   7       39.13       37.29      5.20 o 
   5   0   7       29.39       17.25     24.35 o 
  -6   1   7       10.51        1.84      4.49 o 
  -5   1   7       93.50       89.47      9.22 o 
  -4   1   7        2.88        2.21      3.25 o 
  -3   1   7        1.17        2.78      2.66 o 
  -2   1   7       53.54       49.11     19.18 o 
  -1   1   7        1.10        2.23      2.50 o 
   0   1   7       41.06       29.13     12.72 o 
   1   1   7      263.89      262.85      7.03 o 
   2   1   7      593.87      634.48     11.83 o 
   3   1   7        3.55        2.01      1.24 o 
   4   1   7       46.84        9.84     12.36 o 
   5   1   7        5.58        9.11     23.07 o 
  -7   2   7       43.68       63.76     14.20 o 
  -6   2   7        0.18        3.01      4.30 o 
  -5   2   7      203.07      183.22     10.80 o 
  -4   2   7       85.56       68.73      6.37 o 
  -3   2   7       86.09       89.31      7.01 o 
  -2   2   7     1015.55     1205.04     36.10 o 
  -1   2   7       61.44       54.68     13.32 o 
   0   2   7       59.12       49.68     16.97 o 
   1   2   7      270.57      281.51     15.48 o 
   2   2   7      326.43      333.18     17.15 o 
   3   2   7       20.88       23.46     10.35 o 
   4   2   7        8.25        7.37      3.14 o 
   5   2   7       35.85       12.56     15.48 o 
  -6   3   7        0.23       -0.38      4.01 o 
  -5   3   7       10.78        5.20      3.50 o 
  -4   3   7      749.55      692.83     20.93 o 
  -3   3   7      404.99      435.26     17.41 o 
  -2   3   7      139.15       85.77     24.61 o 
  -1   3   7      825.68      514.58     46.50 o 
   0   3   7      476.34      515.46     20.68 o 
   1   3   7      169.91      199.96      6.62 o 
   2   3   7       13.97       12.50      1.73 o 
   3   3   7       52.76       55.26     11.64 o 
   4   3   7        0.75        1.45      2.66 o 
   5   3   7        7.14       10.25     15.39 o 
  -6   4   7       66.76       55.76     13.15 o 
  -5   4   7       38.20       42.89      6.29 o 
  -4   4   7      432.60      416.38     14.98 o 
  -3   4   7        2.58        1.26      2.10 o 
  -2   4   7       15.19       19.68      3.51 o 
  -1   4   7      182.71      183.89     16.01 o 
   0   4   7      121.88      129.40      6.33 o 
   1   4   7       27.27       24.70      3.59 o 
   2   4   7       47.81       50.32      7.43 o 
   3   4   7       38.57       29.57     10.79 o 
   4   4   7       41.53       43.21     14.72 o 
   5   4   7       12.47        4.63     19.93 o 
  -6   5   7        5.29        9.22      4.14 o 
  -5   5   7       38.53       43.40      6.03 o 
  -4   5   7       34.05       34.75      5.05 o 
  -3   5   7        8.51       12.83      3.41 o 
  -2   5   7      108.15      111.97      9.84 o 
  -1   5   7      196.73      202.03      8.23 o 
   0   5   7       18.11       11.60      3.05 o 
   1   5   7      111.02      113.71      7.40 o 
   2   5   7        0.10       -0.24      1.94 o 
   3   5   7        8.86       10.30      3.88 o 
   4   5   7       65.94       60.56     16.72 o 
   5   5   7        1.12       -3.64     17.43 o 
  -6   6   7        0.73       -0.17      6.02 o 
  -5   6   7        4.21        7.16      3.66 o 
  -4   6   7        8.47        5.81      3.23 o 
  -3   6   7       59.38       51.97      5.41 o 
  -2   6   7      203.06      199.80      8.76 o 
  -1   6   7       83.60       96.54      5.90 o 
   0   6   7        0.03        2.16      2.12 o 
   1   6   7       26.24       27.93      4.95 o 
   2   6   7        7.75        6.18      2.55 o 
   3   6   7        2.44        0.81      2.85 o 
   4   6   7       98.44      109.35     10.28 o 
   5   6   7        9.21       25.24     25.22 o 
  -6   7   7        5.59       11.28      7.53 o 
  -5   7   7       20.02       17.35      7.10 o 
  -4   7   7       51.33       63.54      8.98 o 
  -3   7   7      228.96      249.02     16.57 o 
  -2   7   7        2.16        3.76      2.49 o 
  -1   7   7       12.38       13.74      3.16 o 
   0   7   7      227.39      246.31      9.48 o 
   1   7   7       31.61       32.96      4.07 o 
   2   7   7       22.05       23.04      4.87 o 
   3   7   7       13.18       10.09      4.48 o 
   4   7   7       36.85       32.87     14.06 o 
  -5   8   7        0.99       -0.21      3.37 o 
  -4   8   7       21.35       25.35      7.69 o 
  -3   8   7      386.50      377.58     20.06 o 
  -2   8   7      172.46      164.47      8.46 o 
  -1   8   7       30.79       27.71      4.12 o 
   0   8   7      373.10      389.93     12.83 o 
   1   8   7      159.73      151.32     10.52 o 
   2   8   7       45.03       46.01      5.66 o 
   3   8   7        1.89        3.33      5.03 o 
   4   8   7        8.34        8.67      4.51 o 
  -5   9   7        0.40       -1.90      3.31 o 
  -4   9   7        6.75        5.69      5.56 o 
  -3   9   7      144.40      123.10     12.74 o 
  -2   9   7        0.01       -1.46      2.19 o 
  -1   9   7       24.58       22.17      5.32 o 
   0   9   7      102.17      114.29      7.15 o 
   1   9   7      238.25      247.35     10.33 o 
   2   9   7       96.68       95.93     10.28 o 
   3   9   7       30.69       21.08     10.51 o 
  -4  10   7        1.86        7.18      3.87 o 
  -3  10   7       35.54       33.09      5.51 o 
  -2  10   7       25.86       21.21      4.25 o 
  -1  10   7       15.66       11.51      3.53 o 
   0  10   7       15.80       12.63      3.67 o 
   1  10   7        0.91        1.51      2.91 o 
   2  10   7        1.56        2.20      4.15 o 
   3  10   7       21.43       29.10      6.94 o 
  -3  11   7       26.65       28.88      5.60 o 
  -2  11   7        0.06        1.78      2.85 o 
  -1  11   7        1.60        4.01      3.13 o 
   0  11   7      187.70      216.66     10.64 o 
   1  11   7       54.58       60.71      6.58 o 
   2  11   7        2.00        1.78      4.56 o 
  -2  12   7       33.19       44.45      6.44 o 
  -1  12   7       59.90       54.26      6.70 o 
   0  12   7        2.48        1.41      3.21 o 
   1  12   7       22.60       35.78      5.78 o 
  -6   0   8       70.98       87.40     14.94 o 
   0   0   8        7.12        5.52      3.42 o 
   2   0   8        5.86        3.95      2.54 o 
   4   0   8        0.00        3.32     17.15 o 
  -6   1   8       20.35       16.92      7.29 o 
  -5   1   8       11.60        9.02      4.51 o 
  -4   1   8      364.08      371.51     15.96 o 
  -3   1   8       16.33       17.13      7.70 o 
  -2   1   8       27.96       30.05      5.46 o 
  -1   1   8       39.95       57.06     17.79 o 
   0   1   8      269.67       74.99     34.37 o 
   1   1   8        3.02        2.96      1.78 o 
   2   1   8        4.63        4.69      1.61 o 
   3   1   8        3.71        2.64      2.15 o 
   4   1   8        1.78        3.65     12.84 o 
   5   1   8        0.23       14.42     17.04 o 
  -6   2   8        3.54       -0.17      4.10 o 
  -5   2   8      248.29      245.29     13.11 o 
  -4   2   8     1409.02     1421.92     35.99 o 
  -3   2   8       56.04       46.36     10.78 o 
  -2   2   8      114.56       31.92     21.49 o 
  -1   2   8      135.01       41.28     16.53 o 
   0   2   8       77.72       20.70     12.81 o 
   1   2   8       13.44       14.54      3.31 o 
   2   2   8      132.35      130.12      7.60 o 
   3   2   8      367.31      364.56     57.83 o 
   4   2   8        4.42        8.34     13.57 o 
   5   2   8        0.26       -5.97     14.63 o 
  -6   3   8       79.55       93.62      9.88 o 
  -5   3   8      533.63      507.83     52.70 o 
  -4   3   8      241.13      268.60     12.71 o 
  -3   3   8       13.87       10.43      3.64 o 
  -2   3   8        0.30       -1.99      2.19 o 
  -1   3   8        2.13        1.13      2.20 o 
   0   3   8       50.36       45.98      5.58 o 
   1   3   8       20.42       20.64      3.20 o 
   2   3   8      220.78      229.53      8.39 o 
   3   3   8       38.94       39.52      7.50 o 
   4   3   8        0.49       14.54     15.26 o 
   5   3   8       28.10       15.82     18.02 o 
  -6   4   8        0.53        2.42      4.05 o 
  -5   4   8      282.42      267.21     13.01 o 
  -4   4   8        4.03        2.35      2.86 o 
  -3   4   8       84.79       94.64     16.58 o 
  -2   4   8        0.31        0.73      2.21 o 
  -1   4   8       35.01       31.15      6.03 o 
   0   4   8       88.22       91.76     12.36 o 
   1   4   8       41.94       48.90      5.92 o 
   2   4   8       15.99       15.32      2.87 o 
   3   4   8       71.39       62.23      6.87 o 
   4   4   8        1.15       29.82     39.43 o 
   5   4   8        2.39       12.91     23.65 o 
  -6   5   8        2.82        0.12      3.98 o 
  -5   5   8       62.80       54.69      7.06 o 
  -4   5   8       25.43       24.23      4.73 o 
  -3   5   8        8.81        4.93      2.93 o 
  -2   5   8      279.57      277.26     27.49 o 
  -1   5   8       17.90       11.82      4.75 o 
   0   5   8      121.82      131.01      6.97 o 
   1   5   8       10.26       10.48      2.79 o 
   2   5   8       25.08       19.24      4.30 o 
   3   5   8        0.75       -0.57      2.74 o 
   4   5   8        5.17        3.82      3.75 o 
   5   5   8        5.74        7.41     21.24 o 
  -6   6   8        0.01        0.91      4.05 o 
  -5   6   8       15.53       22.09      4.94 o 
  -4   6   8        5.10        8.83      3.67 o 
  -3   6   8       38.77       31.81      7.98 o 
  -2   6   8       45.96       43.44      5.00 o 
  -1   6   8        0.00       -0.38      3.44 o 
   0   6   8        3.47        3.71      2.49 o 
   1   6   8        0.01       -1.74      2.02 o 
   2   6   8        1.51       -0.14      2.22 o 
   3   6   8        0.83        2.45      3.88 o 
   4   6   8       18.62       22.36      8.53 o 
  -5   7   8       44.00       46.44      6.54 o 
  -4   7   8        2.64        4.65      3.24 o 
  -3   7   8      753.22      712.82     21.08 o 
  -2   7   8       94.29       95.09      7.84 o 
  -1   7   8       33.80       31.85      4.40 o 
   0   7   8       61.29       57.17      5.45 o 
   1   7   8      421.79      447.35     13.68 o 
   2   7   8        1.02        3.48      3.62 o 
   3   7   8       26.73       27.88     10.30 o 
   4   7   8      104.68      115.87     12.90 o 
  -5   8   8        8.75        7.58      4.15 o 
  -4   8   8      155.65      137.27      9.61 o 
  -3   8   8        0.83        6.07      3.18 o 
  -2   8   8      150.01      137.51     12.75 o 
  -1   8   8        0.48       -0.88      2.27 o 
   0   8   8      347.92      375.64     12.91 o 
   1   8   8       96.74      107.21      9.05 o 
   2   8   8      183.61      190.62     18.31 o 
   3   8   8       12.34        6.46      4.19 o 
   4   8   8       76.71       72.83      9.72 o 
  -4   9   8        4.37        4.16      5.02 o 
  -3   9   8        5.73        4.91      3.29 o 
  -2   9   8        0.18       -0.44      2.57 o 
  -1   9   8        0.79        1.22      2.68 o 
   0   9   8      116.98      124.97      9.01 o 
   1   9   8      168.66      180.65      9.01 o 
   2   9   8       17.63       20.83      5.88 o 
   3   9   8        2.16        5.39      4.82 o 
  -4  10   8       15.79        9.22      4.35 o 
  -3  10   8       18.28       23.26      5.00 o 
  -2  10   8        9.88        9.13      3.59 o 
  -1  10   8       23.46       21.28      5.00 o 
   0  10   8      109.04      113.45      7.82 o 
   1  10   8       24.51       20.85      4.54 o 
   2  10   8       16.23       19.13      5.89 o 
  -3  11   8        0.08        2.88      3.57 o 
  -2  11   8       17.28       22.87      5.25 o 
  -1  11   8       12.66       15.03      4.27 o 
   0  11   8      103.35      111.84      8.92 o 
   1  11   8        3.75        7.03      3.75 o 
   2  11   8        3.57        2.46      4.81 o 
  -2  12   8       11.59       12.74      4.65 o 
  -1  12   8       14.01       14.60      4.49 o 
   0  12   8       12.80       21.00      5.01 o 
  -5   0   9       17.34       16.71      8.75 o 
  -3   0   9      125.44      148.21     17.49 o 
  -1   0   9       67.02       23.57     20.98 o 
   1   0   9      163.37       45.39     23.02 o 
   3   0   9        4.95        4.69      3.02 o 
   5   0   9       70.15       21.09     27.70 o 
  -6   1   9        0.52        2.84      6.10 o 
  -5   1   9       42.33       42.22      7.77 o 
  -4   1   9        0.17       -0.19      3.28 o 
  -3   1   9       68.94       69.06     24.86 o 
  -2   1   9       11.04        6.04      4.56 o 
   0   1   9        0.33        3.99      2.44 o 
   1   1   9        4.18        2.08      2.21 o 
   2   1   9       57.68       59.67     11.11 o 
   3   1   9       40.68       38.91     10.75 o 
   4   1   9       18.74        1.36     14.51 o 
   5   1   9        0.69        6.99     16.89 o 
  -6   2   9       18.46       17.87      6.27 o 
  -5   2   9        0.31        1.48      3.88 o 
  -4   2   9       34.73       33.28      8.65 o 
  -3   2   9       18.49       15.94      7.34 o 
  -2   2   9        2.55        0.50      2.86 o 
  -1   2   9       36.15       45.61     12.69 o 
   0   2   9       25.61       26.23      5.37 o 
   1   2   9        0.11        0.16      2.51 o 
   2   2   9       41.60       43.66      9.82 o 
   3   2   9      668.04      388.69     58.70 o 
   4   2   9        2.96        5.29     15.22 o 
   5   2   9       23.85       19.28     19.80 o 
  -6   3   9        0.02        5.83      4.66 o 
  -5   3   9       17.10       24.04      6.72 o 
  -4   3   9       18.47       14.60      4.39 o 
  -3   3   9      121.76      129.71      8.84 o 
  -1   3   9       79.29       65.53     21.16 o 
   0   3   9        1.10        2.12      2.66 o 
   1   3   9      257.05      260.23     27.20 o 
   2   3   9     1277.14     1415.59     97.08 o 
   3   3   9        2.71        2.24      3.09 o 
   4   3   9       13.53        9.12     15.14 o 
   5   3   9        3.83       -3.00     16.50 o 
  -6   4   9        6.19        4.42      4.31 o 
  -5   4   9       13.17        3.86      4.11 o 
  -4   4   9      130.92      126.95      9.57 o 
  -3   4   9        0.96        0.93      2.84 o 
  -2   4   9       14.20       11.17      3.60 o 
  -1   4   9       19.10       20.80      4.76 o 
   0   4   9        0.73        0.52      2.98 o 
   1   4   9        2.10        5.32      2.62 o 
   2   4   9      414.36      422.78     25.39 o 
   3   4   9        0.37        0.18      2.84 o 
   4   4   9       16.27       10.23     15.99 o 
  -6   5   9        3.36        4.27      4.51 o 
  -5   5   9        0.87        1.49      3.60 o 
  -4   5   9       55.27       60.03      7.04 o 
  -3   5   9       35.97       32.49      7.15 o 
  -2   5   9       32.36       28.60      7.04 o 
  -1   5   9       30.55       34.37      4.99 o 
   0   5   9       87.39       99.15      9.36 o 
   1   5   9       30.54       26.78      5.65 o 
   2   5   9       30.61       31.22      6.84 o 
   3   5   9        4.12        1.29      3.32 o 
   4   5   9       18.68       14.82     16.65 o 
  -5   6   9        0.01        0.01      3.46 o 
  -4   6   9      101.33       97.68     12.54 o 
  -3   6   9      148.45      134.66     17.28 o 
  -2   6   9      363.03      372.85     30.28 o 
  -1   6   9       92.27       89.23      9.32 o 
   0   6   9       91.11       83.56      6.35 o 
   1   6   9       79.61       82.59     10.63 o 
   2   6   9        0.05        3.33      3.41 o 
   3   6   9        5.91        5.58      4.09 o 
   4   6   9        2.52        2.71      5.70 o 
  -5   7   9        0.06        0.33      3.62 o 
  -4   7   9        0.42       -1.25      2.78 o 
  -3   7   9        2.15        4.96      3.16 o 
  -2   7   9      513.27      524.86     40.25 o 
  -1   7   9       56.90       62.03      6.10 o 
   0   7   9        9.16        7.90      3.07 o 
   1   7   9       16.61       18.77      4.89 o 
   2   7   9       13.70        9.81      5.22 o 
   3   7   9       76.78       88.93      9.86 o 
   4   7   9       16.29       11.37      5.56 o 
  -5   8   9       46.42       60.34      7.66 o 
  -4   8   9       59.29       58.60      7.15 o 
  -3   8   9      123.97      119.59     11.48 o 
  -2   8   9        1.02        1.06      2.72 o 
  -1   8   9       64.36       73.87      6.78 o 
   0   8   9       11.90        8.63      3.33 o 
   1   8   9       65.22       73.05     10.69 o 
   2   8   9       20.71       14.46      5.46 o 
   3   8   9        0.04        2.43      4.24 o 
  -4   9   9        6.08       13.92      4.75 o 
  -3   9   9       55.37       51.43      6.74 o 
  -2   9   9       91.91       98.53      8.16 o 
  -1   9   9        0.19        1.36      2.74 o 
   0   9   9       13.98       13.96      3.84 o 
   1   9   9        4.86        7.08      3.80 o 
   2   9   9        4.55        1.63      4.38 o 
   3   9   9       13.45        7.68      6.44 o 
  -4  10   9        1.17       -2.23      4.42 o 
  -3  10   9       22.43       22.78      5.13 o 
  -2  10   9        2.08        2.21      3.07 o 
  -1  10   9        0.04        0.16      2.91 o 
   0  10   9        9.94        5.75      4.20 o 
   1  10   9       14.08       18.53      5.97 o 
   2  10   9        6.25        4.11      5.06 o 
  -2  11   9      122.21      148.90      9.64 o 
  -1  11   9        0.15        0.58      7.77 o 
   0  11   9       30.95       33.45      5.65 o 
   1  11   9        1.91        2.91      5.05 o 
  -6   0  10        1.56        5.13      7.40 o 
  -4   0  10      164.80      199.56     19.13 o 
  -2   0  10       89.92      137.10     71.92 o 
   0   0  10       10.50       16.31      9.53 o 
   2   0  10        5.63        9.72      3.75 o 
   4   0  10        3.10        4.75     22.85 o 
  -6   1  10        9.38       10.95      5.87 o 
  -5   1  10       42.60       45.87     10.84 o 
  -4   1  10       76.94       56.46     28.35 o 
  -3   1  10        0.04        2.25      4.72 o 
  -2   1  10        1.03        3.82      3.60 o 
  -1   1  10       13.46       12.04      5.75 o 
   0   1  10       54.76       59.09      8.95 o 
   1   1  10        9.94        8.28      2.72 o 
   2   1  10       54.68       44.40     13.61 o 
   3   1  10       31.72       40.21     10.71 o 
   4   1  10       11.12       -2.89     16.38 o 
  -6   2  10       39.25       36.86      7.87 o 
  -5   2  10       20.41        7.24      4.92 o 
  -4   2  10      113.69      121.80     17.85 o 
  -3   2  10      121.47      115.48     27.57 o 
  -2   2  10        2.21        5.97      3.55 o 
  -1   2  10      146.43      140.29     59.62 o 
   0   2  10      167.36       35.03     30.26 o 
   1   2  10        5.97        5.72      2.64 o 
   2   2  10        3.28        1.90      2.08 o 
   3   2  10      101.09      102.92     28.49 o 
   4   2  10       13.63        9.51     17.92 o 
  -6   3  10        0.13        1.50      4.67 o 
  -5   3  10       16.65       10.39      4.73 o 
  -4   3  10        5.22        0.52      3.41 o 
  -3   3  10      800.55      960.65     27.99 o 
  -2   3  10      167.06      156.25     64.44 o 
  -1   3  10       80.40       81.06     19.66 o 
   0   3  10      120.89      107.63     35.35 o 
   1   3  10      152.31      170.69     15.71 o 
   2   3  10      133.26       84.97     32.77 o 
   3   3  10       94.43       89.97     28.80 o 
   4   3  10       39.24       17.86     18.29 o 
  -6   4  10       19.40       12.99      5.47 o 
  -5   4  10       66.78       78.07      9.03 o 
  -4   4  10      123.10      121.02     13.92 o 
  -3   4  10       50.13       65.40     14.44 o 
  -1   4  10        0.88        1.40      2.54 o 
   0   4  10        6.89        7.20      3.34 o 
   1   4  10       12.07        6.80      2.92 o 
   2   4  10       16.45       10.72      4.07 o 
   3   4  10       10.70        8.11      5.01 o 
   4   4  10        0.08        2.69     16.15 o 
  -6   5  10        0.79       -1.54      4.34 o 
  -5   5  10        3.01       -1.08      3.51 o 
  -4   5  10       42.42       37.30      7.97 o 
  -3   5  10        2.63        5.06      3.43 o 
  -2   5  10       40.37       35.38      5.25 o 
  -1   5  10      249.64      282.13     11.79 o 
   0   5  10       86.74       96.21      7.12 o 
   1   5  10        8.25        8.53      6.06 o 
   2   5  10       24.56       15.79      7.34 o 
   3   5  10        1.35        4.04      3.72 o 
   4   5  10        9.40       -6.79     15.71 o 
  -5   6  10        0.47       -3.23      3.23 o 
  -4   6  10        1.00        1.97      3.48 o 
  -3   6  10       20.13       26.82      7.29 o 
  -2   6  10      113.09      121.67     21.23 o 
  -1   6  10        1.38       -1.69      2.62 o 
   0   6  10       46.36       46.38     10.51 o 
   1   6  10      106.43      115.57      7.32 o 
   2   6  10        3.82       -1.32      3.44 o 
   3   6  10        6.82        4.20      4.37 o 
  -5   7  10        6.17        8.32      8.42 o 
  -4   7  10        4.42        1.05      3.45 o 
  -3   7  10        7.55        8.23      3.59 o 
  -2   7  10        0.38       -0.12      2.91 o 
  -1   7  10       49.07       52.83      8.87 o 
   0   7  10       71.00       71.03     16.01 o 
   1   7  10      209.39      274.72     17.60 o 
   2   7  10       29.88       30.67      8.59 o 
   3   7  10       14.85       15.21      5.60 o 
  -4   8  10       21.21       35.60      6.11 o 
  -3   8  10       51.06       51.44      6.82 o 
  -2   8  10       53.70       54.01      8.13 o 
  -1   8  10       20.36       19.65      4.31 o 
   0   8  10        0.36        0.78      2.90 o 
   1   8  10       52.68       66.14      6.67 o 
   2   8  10       68.17       89.55     10.52 o 
   3   8  10       40.15       44.56     14.99 o 
  -4   9  10        1.02        0.28      3.24 o 
  -3   9  10       34.00       45.45      8.55 o 
  -2   9  10      192.84      194.95     10.66 o 
  -1   9  10        4.01        5.75      3.34 o 
   0   9  10        9.19        9.92      3.74 o 
   1   9  10        8.90        9.72      5.16 o 
   2   9  10       21.71       12.20      9.62 o 
  -3  10  10       27.81       22.33      5.40 o 
  -2  10  10       20.83       28.57      5.32 o 
  -1  10  10       15.11       17.49      4.64 o 
   0  10  10        2.42        5.05      3.64 o 
   1  10  10       28.44       25.08      7.09 o 
  -2  11  10        1.09       -1.63      3.60 o 
  -1  11  10       21.40       35.77      6.13 o 
   0  11  10       16.77       11.14      4.64 o 
  -5   0  11        5.24        3.34      6.95 o 
  -3   0  11      161.40       27.10     29.23 o 
  -1   0  11       95.42      100.28     49.68 o 
   1   0  11       29.31       25.58     14.14 o 
   3   0  11       13.79        0.18     20.17 o 
  -6   1  11        6.87        1.55      5.16 o 
  -5   1  11       49.08       56.07      9.21 o 
  -4   1  11      344.05      421.65     20.07 o 
  -2   1  11        0.69        2.63      3.73 o 
  -1   1  11      127.28       31.76     25.16 o 
   0   1  11       97.69       31.25     16.87 o 
   1   1  11       56.36       59.17     14.49 o 
   2   1  11        7.57        8.06      2.59 o 
   3   1  11        0.51        2.39     14.96 o 
   4   1  11        5.33        3.52     17.36 o 
  -6   2  11       51.72       49.00     12.34 o 
  -5   2  11       26.60       20.71      9.35 o 
  -4   2  11      410.25      434.57     30.15 o 
  -2   2  11       24.24       17.40      7.40 o 
  -1   2  11       14.24        8.35      3.81 o 
   0   2  11        7.94       11.48      3.57 o 
   1   2  11        6.04        4.91      2.89 o 
   2   2  11       13.01        6.68      3.41 o 
   3   2  11        5.53        3.25     14.15 o 
   4   2  11       15.38        7.34     18.97 o 
  -6   3  11        0.35        3.34      5.18 o 
  -5   3  11       40.48       33.03      7.13 o 
  -4   3  11        0.02       -0.42      3.45 o 
  -3   3  11        8.63       11.07      4.57 o 
  -2   3  11       10.00        8.44      3.98 o 
  -1   3  11        4.77        4.96      5.04 o 
   0   3  11       16.27       18.62      5.03 o 
   1   3  11        9.86        7.44      3.10 o 
   2   3  11        7.68        5.02      6.69 o 
   3   3  11       82.39       80.42     27.11 o 
   4   3  11       65.93       25.78     21.69 o 
  -5   4  11       13.24        9.41      5.04 o 
  -4   4  11      519.33      577.96     21.56 o 
  -3   4  11        0.00       -1.81      2.99 o 
  -2   4  11        0.03        0.43      2.97 o 
  -1   4  11       41.05       37.23     14.15 o 
   0   4  11        7.12        6.13      4.09 o 
   1   4  11       40.17       35.30      8.94 o 
   2   4  11       13.30        4.83      3.81 o 
   3   4  11       27.06       19.75      5.29 o 
  -5   5  11       35.45       36.54      6.82 o 
  -4   5  11        4.71        7.81      4.06 o 
  -3   5  11      165.73      169.13     10.76 o 
  -2   5  11       22.88       21.61     10.42 o 
  -1   5  11      160.05      190.71     18.23 o 
   0   5  11       11.27        9.53      4.02 o 
   1   5  11       13.32       15.76      3.85 o 
   2   5  11       29.20       17.24      8.02 o 
   3   5  11        5.55        0.64      3.59 o 
  -5   6  11        5.11        8.36      4.78 o 
  -4   6  11       10.76        8.51      4.40 o 
  -3   6  11        0.71        2.38      4.04 o 
  -2   6  11      223.81      246.18     13.94 o 
  -1   6  11       41.07       45.15     11.71 o 
   0   6  11        1.64        1.79      2.89 o 
   1   6  11       22.21       25.15      6.55 o 
   2   6  11       37.42       42.04     11.19 o 
   3   6  11        2.72        1.24      3.66 o 
  -5   7  11       19.49       31.56      6.70 o 
  -4   7  11       50.63       68.52      9.67 o 
  -3   7  11       18.10       15.28      4.52 o 
  -2   7  11      113.33      119.48     19.22 o 
  -1   7  11       45.52       43.53      5.90 o 
   0   7  11        5.27        2.40      3.06 o 
   1   7  11      114.94      150.68     12.08 o 
   2   7  11      187.93      238.98     21.21 o 
   3   7  11       13.47       11.43      5.41 o 
  -4   8  11        0.26        5.90      4.27 o 
  -3   8  11       76.54       86.62      9.05 o 
  -2   8  11       23.96       29.65      9.50 o 
  -1   8  11        4.85        3.09      3.30 o 
   0   8  11        8.85       11.68      4.12 o 
   1   8  11       49.84       48.62     15.98 o 
   2   8  11       18.77       17.92      8.75 o 
  -3   9  11      109.56      115.68     10.31 o 
  -2   9  11        1.26        1.34      3.50 o 
  -1   9  11        0.43        2.37      3.53 o 
   0   9  11        0.46       -1.72      3.17 o 
   1   9  11      133.14      142.58     14.74 o 
  -2  10  11       12.68       11.61      4.50 o 
  -1  10  11        1.58       -1.51      3.34 o 
   0  10  11        8.49        2.27      3.89 o 
  -6   0  12       57.47       89.86     17.05 o 
  -4   0  12       20.49       22.51      9.42 o 
  -2   0  12       26.07       37.81     16.11 o 
   0   0  12      101.74        1.48     18.19 o 
   2   0  12        5.43        6.45      3.66 o 
  -6   1  12        0.05        9.02      6.40 o 
  -5   1  12        1.61        1.81      5.12 o 
  -4   1  12        0.91        0.38      4.09 o 
  -3   1  12        0.49       -1.21      4.16 o 
  -2   1  12       84.42       94.19     22.66 o 
  -1   1  12       19.45       20.95      4.85 o 
   0   1  12      130.38      111.67     47.05 o 
   1   1  12        6.56        1.61      2.54 o 
   2   1  12       14.47       16.50      3.32 o 
   3   1  12        1.07       -1.09     15.75 o 
  -5   2  12        0.14        5.81      7.38 o 
  -4   2  12       13.19       11.94      9.17 o 
  -3   2  12       17.95       22.62      6.16 o 
  -2   2  12        0.11       -0.54      3.70 o 
  -1   2  12        7.76        5.72      3.70 o 
   0   2  12       31.96       44.06     11.85 o 
   1   2  12        2.31        4.06      2.64 o 
   2   2  12       27.67       20.76     12.65 o 
   3   2  12       34.49       14.12     18.91 o 
  -5   3  12        5.81        2.57      4.46 o 
  -4   3  12       12.08       12.56      5.35 o 
  -3   3  12       67.50       76.98     25.51 o 
  -2   3  12        6.74        3.95      3.58 o 
  -1   3  12      119.01       32.19     27.78 o 
   0   3  12       21.20       15.66      4.96 o 
   1   3  12        0.19        0.87      2.65 o 
   2   3  12       29.27       29.22     13.02 o 
   3   3  12       76.96       14.37     18.33 o 
  -5   4  12        1.02       -1.36      4.50 o 
  -4   4  12        8.07       10.45      5.06 o 
  -3   4  12       22.39       22.36      6.48 o 
  -2   4  12       74.64       93.65     19.62 o 
  -1   4  12      110.94       89.13     34.22 o 
   0   4  12       44.46       45.58     12.99 o 
   1   4  12        0.01       -0.65      2.64 o 
   2   4  12       75.54       18.12     18.08 o 
   3   4  12      346.68       95.87     97.74 o 
  -5   5  12       27.32       26.56      6.67 o 
  -4   5  12        4.17        0.30      4.10 o 
  -3   5  12       21.13       33.00     11.09 o 
  -2   5  12        2.09        1.56      3.26 o 
  -1   5  12       45.01       41.27      8.57 o 
   0   5  12        6.86        2.80      4.59 o 
   1   5  12        2.13       -1.70      2.59 o 
   2   5  12        3.23        2.75      3.87 o 
   3   5  12        7.53        9.33      4.85 o 
  -5   6  12       70.76      108.39     11.34 o 
  -4   6  12        9.11        5.14      4.29 o 
  -3   6  12       30.73       28.44      5.77 o 
  -2   6  12      195.00      205.83     26.62 o 
  -1   6  12        0.49        0.14      3.34 o 
   0   6  12       42.28       42.08     11.18 o 
   1   6  12       38.49       41.24     16.53 o 
   2   6  12        9.91        2.47      4.53 o 
  -4   7  12        3.74        7.42      4.63 o 
  -3   7  12       16.29       12.83      4.73 o 
  -2   7  12        7.74       15.07      4.75 o 
  -1   7  12      197.48      227.79     31.87 o 
   0   7  12       12.92       13.99      4.52 o 
   1   7  12        0.94        5.14      4.49 o 
   2   7  12        6.81        6.36      5.01 o 
  -3   8  12       11.70       11.70      4.76 o 
  -2   8  12       87.18      108.65     23.53 o 
  -1   8  12       16.09       17.77      4.94 o 
   0   8  12        0.49        1.36      3.34 o 
   1   8  12       11.82       14.99      6.13 o 
  -2   9  12       76.08       84.65     10.33 o 
  -1   9  12       45.24       54.37      7.35 o 
   0   9  12        3.37        2.89      3.95 o 
  -5   0  13       18.47       23.59     10.57 o 
  -1   0  13       46.95       49.63     30.06 o 
   1   0  13       19.26       12.24      4.99 o 
   3   0  13        4.09       -2.39     27.99 o 
  -5   1  13       15.23       20.59      7.58 o 
  -4   1  13       19.26       19.58      6.94 o 
  -3   1  13       96.17      105.16     31.97 o 
  -2   1  13       48.48       47.48     12.40 o 
  -1   1  13       14.64       18.15      5.71 o 
   0   1  13       13.58       16.81      4.31 o 
   1   1  13       61.08       13.81     15.82 o 
   2   1  13        1.74        3.11      3.82 o 
   3   1  13        3.41        5.50     19.09 o 
  -5   2  13        9.40       10.95      6.98 o 
  -4   2  13       53.29       53.11     13.80 o 
  -3   2  13       39.24       42.56     11.08 o 
  -2   2  13      145.41      178.41     91.19 o 
  -1   2  13        0.01       -2.21      3.03 o 
   0   2  13       32.68       24.24      9.16 o 
   1   2  13       35.81       31.11      8.64 o 
   2   2  13       15.45       18.97      8.72 o 
   3   2  13        1.45        5.28     19.56 o 
  -5   3  13        1.12        1.87      5.23 o 
  -4   3  13        1.04        1.54      4.83 o 
  -3   3  13        5.17        8.20      5.98 o 
  -2   3  13       99.66       98.96     34.46 o 
  -1   3  13        3.14        3.80      4.01 o 
   0   3  13       23.10       23.65      4.89 o 
   1   3  13        0.62       -2.53      2.74 o 
   2   3  13       48.93        7.69     16.45 o 
   3   3  13       21.01        6.24     20.32 o 
  -5   4  13        3.91        9.91      5.76 o 
  -4   4  13        5.77        5.55      4.57 o 
  -3   4  13       39.78       33.63      9.22 o 
  -2   4  13        3.34        5.05      4.12 o 
  -1   4  13       86.25      104.08     30.53 o 
   0   4  13        9.95        9.58      4.03 o 
   1   4  13        5.98        6.73      4.17 o 
   2   4  13        0.28        0.23      3.76 o 
  -4   5  13       18.49       30.61      6.94 o 
  -3   5  13      121.69      134.91     11.94 o 
  -2   5  13       33.79       36.85     10.31 o 
   0   5  13       29.63       23.72      6.59 o 
   1   5  13        2.53        9.04      4.45 o 
   2   5  13        0.04       -0.83      4.06 o 
  -4   6  13        4.06        6.37      4.72 o 
  -3   6  13        7.45        6.58      4.42 o 
  -2   6  13        0.05       -0.77      3.35 o 
  -1   6  13        0.23        3.02      3.70 o 
   0   6  13       37.17       34.70      9.99 o 
   1   6  13       87.85       91.35     28.87 o 
   2   6  13      109.08       36.77     30.68 o 
  -3   7  13        1.13       -1.91      3.75 o 
  -2   7  13       15.29       15.86      5.16 o 
  -1   7  13        2.39       -0.12      3.59 o 
   0   7  13       12.53        9.15      4.28 o 
   1   7  13        0.26        3.45      5.13 o 
  -3   8  13       11.12       10.17      5.15 o 
  -2   8  13        4.80        4.09      4.23 o 
  -1   8  13        0.39       -1.98      3.70 o 
   0   8  13        0.00        0.34      3.96 o 
  -4   0  14      123.65      167.50     97.22 o 
   0   0  14       26.51       29.28     15.63 o 
   2   0  14       12.02       21.41     30.22 o 
  -5   1  14        0.05        4.13      6.02 o 
  -4   1  14        4.27        1.37      5.34 o 
  -2   1  14      108.35      138.89     39.65 o 
  -1   1  14        1.82        3.88      3.72 o 
   0   1  14       25.98       23.10      8.09 o 
   1   1  14       26.06       34.03      9.98 o 
   2   1  14        0.81        4.67     17.58 o 
  -5   2  14       22.09       33.82      8.81 o 
  -4   2  14       44.98       41.18     15.84 o 
  -3   2  14        3.40        3.34      5.16 o 
  -2   2  14       12.07       10.87      5.04 o 
  -1   2  14       25.42       32.88      7.77 o 
   0   2  14        1.94        3.12      3.56 o 
   1   2  14        3.03        3.22      3.23 o 
   2   2  14        0.61        2.48     17.08 o 
  -4   3  14        4.03        5.51      5.73 o 
  -3   3  14      125.80      147.86     45.50 o 
  -2   3  14        2.46        3.69      4.27 o 
  -1   3  14       14.65       16.39      6.26 o 
   0   3  14       16.97       17.46      4.94 o 
   1   3  14        0.39       -1.47      3.18 o 
   2   3  14        2.87        3.65      4.38 o 
  -4   4  14        0.37        0.82      4.75 o 
  -3   4  14       71.35       88.52     26.37 o 
  -2   4  14      125.28       44.12     26.39 o 
  -1   4  14        1.41        1.81      3.93 o 
   0   4  14       47.65       54.86     16.10 o 
   1   4  14       13.25       18.92      5.90 o 
   2   4  14       17.33       22.06      6.27 o 
  -4   5  14       69.96       94.21     16.87 o 
  -3   5  14      101.88      154.52     15.55 o 
  -2   5  14       64.15       59.49     16.39 o 
  -1   5  14       82.84       94.03     20.13 o 
   0   5  14        0.39       -0.92      3.55 o 
   1   5  14        3.50        4.26      4.82 o 
  -3   6  14        0.07        1.34      4.16 o 
  -2   6  14       11.86       13.08      5.01 o 
  -1   6  14       34.13       28.74      9.41 o 
   0   6  14       34.00       32.44      7.40 o 
   1   6  14        0.35        1.50      5.61 o 
  -2   7  14       19.84       18.60      5.79 o 
  -1   7  14        4.89        2.16      4.55 o 
   0   7  14        0.32        1.57      3.94 o 
  -3   0  15       14.01       22.20     10.60 o 
  -1   0  15       25.62       35.67     14.04 o 
   1   0  15       50.71       49.35     15.92 o 
  -4   1  15        0.73        1.66      5.39 o 
  -3   1  15        0.01        3.35      5.20 o 
  -2   1  15       11.35        8.99      5.62 o 
  -1   1  15        0.21        0.85      3.48 o 
   0   1  15       25.12       24.54      5.24 o 
   1   1  15        0.92        1.07      3.19 o 
  -4   2  15        3.44        6.03      5.82 o 
  -3   2  15        2.77       -0.56      4.70 o 
  -2   2  15       16.77       23.45      6.53 o 
  -1   2  15        8.52       12.09      4.85 o 
   0   2  15        8.76        5.15      4.44 o 
   1   2  15       11.45        8.12      7.04 o 
  -4   3  15        0.30        3.13      5.65 o 
  -3   3  15        3.12        4.03      5.25 o 
  -2   3  15        3.63        2.70      4.54 o 
  -1   3  15       10.15        9.26      4.47 o 
   0   3  15       21.34       20.74      6.99 o 
   1   3  15        0.31        3.43      4.53 o 
  -3   4  15       10.14       18.09      6.84 o 
  -2   4  15        2.03        3.11      4.89 o 
  -1   4  15        3.55        4.15      4.12 o 
   0   4  15      120.99       40.38     25.11 o 
   1   4  15        6.08        1.76      4.66 o 
  -3   5  15        9.44        7.45      5.28 o 
  -2   5  15        8.07       11.28      6.00 o 
  -1   5  15       74.66       85.91     23.62 o 
   0   5  15        4.17        5.66      4.37 o 
  -2   6  15       15.44       16.56      6.04 o 
  -1   6  15       42.93       37.81     12.10 o 
   0   0  16        3.06        6.55      5.80 o 
  -3   1  16        9.43       21.97      9.95 o 
  -2   1  16        5.94       11.00      5.85 o 
  -1   1  16       29.52       30.89     11.98 o 
   0   1  16       10.64        9.83      5.64 o 
  -3   2  16       18.61       10.31      7.16 o 
  -2   2  16        4.32       10.14      5.64 o 
  -1   2  16        7.55        3.56      4.77 o 
   0   2  16        0.89       -2.47      3.56 o 
  -2   3  16        0.93        3.10      5.13 o 
  -1   3  16       10.09       13.48      5.65 o 
                                                 
