# Supplementary material for: 2-(Pyridin-4-yl)-1H-benzimidazole
Source: Acta Crystallogr Sect E Struct Rep Online. 2013 May 11;69(Pt 6):o869. doi: 10.1107/S160053681301252X (PMC3685029; doi:10.1107/S160053681301252X)
Supplement: Supplementary file 3 [file e-69-0o869-Isup3.mol]

@<TRIPOS>MOLECULE
I
    24    26     1     0     0
SMALL
NO_CHARGES
****
Generated from the CSD

@<TRIPOS>ATOM
     1 N1       1.9261   7.8826   5.2064   N.3       1 RES1   0.0000
     2 H1       2.7398   8.2640   4.7969   H         1 RES1   0.0000
     3 N2       0.3230   6.3738   5.6672   N.2       1 RES1   0.0000
     4 N3       3.6538   3.5436   3.0236   N.2       1 RES1   0.0000
     5 C1       0.9772   8.5441   5.9460   C.2       1 RES1   0.0000
     6 C2      -0.0154   7.5999   6.2320   C.2       1 RES1   0.0000
     7 C3      -1.1513   7.9546   6.9557   C.2       1 RES1   0.0000
     8 H3      -1.8308   7.3201   7.1504   H         1 RES1   0.0000
     9 C4      -1.2497   9.2619   7.3790   C.2       1 RES1   0.0000
    10 H4      -2.0112   9.5330   7.8778   H         1 RES1   0.0000
    11 C5      -0.2501  10.1995   7.0883   C.2       1 RES1   0.0000
    12 H5      -0.3560  11.0945   7.3884   H         1 RES1   0.0000
    13 C6       0.8735   9.8647   6.3856   C.2       1 RES1   0.0000
    14 H6       1.5540  10.5024   6.2041   H         1 RES1   0.0000
    15 C7       1.4761   6.5906   5.0748   C.2       1 RES1   0.0000
    16 C8       2.2345   5.5618   4.3565   C.2       1 RES1   0.0000
    17 C9       3.4857   5.7977   3.8315   C.2       1 RES1   0.0000
    18 H9       3.8880   6.6549   3.9131   H         1 RES1   0.0000
    19 C10      4.1483   4.7738   3.1855   C.2       1 RES1   0.0000
    20 H10      5.0124   4.9551   2.8335   H         1 RES1   0.0000
    21 C11      2.4434   3.3282   3.5509   C.2       1 RES1   0.0000
    22 H11      2.0679   2.4602   3.4603   H         1 RES1   0.0000
    23 C12      1.7092   4.2803   4.2144   C.2       1 RES1   0.0000
    24 H12      0.8551   4.0670   4.5712   H         1 RES1   0.0000
@<TRIPOS>BOND
     1     1     2    1
     2     1     5    1
     3     1    15    1
     4     3     6   un
     5     3    15   un
     6     4    19   un
     7     4    21   un
     8     5     6   un
     9     5    13   un
    10     6     7   un
    11     7     8    1
    12     7     9   un
    13     9    10    1
    14     9    11   un
    15    11    12    1
    16    11    13   un
    17    13    14    1
    18    15    16   un
    19    16    17   un
    20    16    23   un
    21    17    18    1
    22    17    19   un
    23    19    20    1
    24    21    22    1
    25    21    23   un
    26    23    24    1
@<TRIPOS>SUBSTRUCTURE
     1 RES1        1 GROUP             0 ****  ****    0  
@<TRIPOS>CRYSIN
    6.0602   11.6100   13.8920   90.0000  101.8380   90.0000   231     1
